# Supplementary material for: Improving the remote estimation of soil organic carbon in complex ecosystems with Sentinel-2 and GIS using Gaussian processes regression
Source: Plant Soil. 2022 Jun 3;479(1-2):159–83. doi: 10.1007/s11104-022-05506-1 (PMC7613806; doi:10.1007/s11104-022-05506-1)
Supplement: Supplementary file 1 — Supplementary file1 (XLSX 8511 kb) [file 11104_2022_5506_MOESM1_ESM.xlsx]

## Sheet: Andosols
SOC retrieval for andosols
UTM COORDINATES		PREDICTED SOC VALUES
X	Y	SOC % (0-30 cm)	SOC Mg/ha (0-30 cm)	SOC % (30-60 cm)	SOC Mg/ha (30-60 cm)	SOC Mg/ha (0-60 cm)
749454	9.83935e+06	14.167	193.85	11.291	147.02	340.87
749554	9.83935e+06	7.7404	150.46	5.9949	90.262	240.722
749454	9.83925e+06	14.368	194.26	11.296	146.94	341.2
749554	9.83925e+06	7.7142	150.16	5.9991	90.254	240.414
750154	9.83915e+06	6.8276	110.57	4.854	75.362	185.932
749654	9.83905e+06	7.7212	149.72	5.9925	90.241	239.961
749854	9.83905e+06	7.691	149.41	5.9915	90.236	239.646
750154	9.83905e+06	7.7124	149.74	5.994	90.234	239.974
750254	9.83905e+06	7.7185	149.78	5.9932	90.236	240.016
750454	9.83905e+06	7.7328	149.94	5.9941	90.246	240.186
749554	9.83895e+06	7.7026	150.12	6.0104	90.27	240.39
749654	9.83895e+06	7.7137	149.67	6.0004	90.25	239.92
749754	9.83895e+06	7.6785	149.57	5.9994	90.244	239.814
750154	9.83895e+06	7.6874	149.44	6.0076	90.258	239.698
750254	9.83895e+06	7.6893	149.48	6.0039	90.253	239.733
749754	9.83885e+06	7.7363	150.16	6.0105	90.264	240.424
750154	9.83885e+06	7.6671	149.24	6.0087	90.259	239.499
750254	9.83885e+06	7.6755	149.22	6.0051	90.254	239.474
750354	9.83885e+06	7.697	149.4	6.0027	90.254	239.654
750554	9.83885e+06	7.7011	149.83	6.0056	90.267	240.097
750654	9.83885e+06	7.7166	149.92	6.0036	90.273	240.193
750754	9.83885e+06	7.7284	149.91	6.0007	90.286	240.196
750654	9.83865e+06	7.7072	149.85	6.0065	90.277	240.127
750754	9.83865e+06	7.7339	150.2	6.0052	90.292	240.492
750854	9.83865e+06	7.7465	150.22	6.008	90.306	240.526
750554	9.83855e+06	7.6933	150.34	6.0025	90.274	240.614
750654	9.83855e+06	7.6849	149.79	6.0069	90.281	240.071
750754	9.83855e+06	7.7174	150.22	6.0081	90.291	240.511
750854	9.83855e+06	7.726	149.97	6.0078	90.303	240.273
750954	9.83855e+06	7.7336	149.83	6.0105	90.319	240.149
751054	9.83855e+06	7.748	150.39	6.0096	90.34	240.73
750554	9.83845e+06	7.7165	149.84	6.006	90.287	240.127
750654	9.83845e+06	7.7032	149.91	6.0052	90.295	240.205
750754	9.83845e+06	7.7044	150.21	6.0011	90.297	240.507
750854	9.83845e+06	7.7117	150.23	6.0036	90.311	240.541
750954	9.83845e+06	7.7166	150.09	6.0087	90.33	240.42
751054	9.83845e+06	7.7265	149.99	6.0135	90.345	240.335
751154	9.83845e+06	7.7407	150.21	6.013	90.358	240.568
749654	9.83835e+06	7.722	149.74	5.9994	90.261	240.001
750554	9.83835e+06	7.7222	149.87	6.0024	90.283	240.153
750654	9.83835e+06	7.7311	150.03	6.0013	90.3	240.33
750754	9.83835e+06	7.7214	150.01	6.0135	90.342	240.352
750854	9.83835e+06	7.7236	150.26	6.013	90.349	240.609
750954	9.83835e+06	7.7307	150.46	6.0104	90.356	240.816
751054	9.83835e+06	7.7431	150.35	6.0038	90.359	240.709
751154	9.83835e+06	7.7436	150.42	6.0034	90.367	240.787
749654	9.83825e+06	7.6947	149.67	6.0037	90.27	239.94
749754	9.83825e+06	7.6759	149.75	5.9959	90.246	239.996
750554	9.83825e+06	7.7363	150.49	6.0037	90.281	240.771
750654	9.83825e+06	7.8171	150.76	5.9995	90.295	241.055
750754	9.83825e+06	7.7714	150.09	6.009	90.335	240.425
750854	9.83825e+06	7.7713	150.3	6.0146	90.354	240.654
750954	9.83825e+06	7.7631	150.46	6.0127	90.367	240.827
751054	9.83825e+06	7.7713	150.77	6.0145	90.398	241.168
751154	9.83825e+06	7.7727	150.72	6.0069	90.411	241.131
749754	9.83815e+06	7.6997	149.83	5.9978	90.256	240.086
750354	9.83815e+06	7.7047	150.11	5.9998	90.253	240.363
750554	9.83815e+06	7.7276	150.33	6.0068	90.287	240.617
750654	9.83815e+06	7.7902	150.66	6.0101	90.302	240.962
750754	9.83815e+06	7.8127	150.74	6.0011	90.291	241.031
750854	9.83815e+06	7.7907	150.56	5.9982	90.294	240.854
750954	9.83815e+06	7.7612	150.11	5.9987	90.307	240.417
751054	9.83815e+06	7.7621	150.46	6.0034	90.346	240.806
751154	9.83815e+06	7.7728	150.41	6.0058	90.384	240.794
749654	9.83805e+06	7.6701	149.66	5.9996	90.26	239.92
749754	9.83805e+06	7.6572	149.46	5.9997	90.254	239.714
749854	9.83805e+06	7.7124	149.69	6.0108	90.268	239.958
750254	9.83805e+06	7.6928	149.97	6.0024	90.252	240.222
750354	9.83805e+06	7.7012	149.76	5.9964	90.248	240.008
750454	9.83805e+06	7.7294	149.97	5.9967	90.271	240.241
750554	9.83805e+06	7.7626	150.58	6.0023	90.296	240.876
750654	9.83805e+06	7.7809	150.63	6.0001	90.298	240.928
750754	9.83805e+06	7.7649	150.48	5.9999	90.291	240.771
750854	9.83805e+06	7.6946	150.01	6.0121	90.302	240.312
750954	9.83805e+06	7.7189	149.97	6.0063	90.301	240.271
749754	9.83795e+06	7.6801	149.6	6.0108	90.27	239.87
749854	9.83795e+06	7.7093	149.82	6.0137	90.276	240.096
749954	9.83795e+06	7.6635	149.68	5.9995	90.25	239.93
750054	9.83795e+06	7.6997	150	6.0015	90.249	240.249
750154	9.83795e+06	7.7262	150.23	5.9949	90.238	240.468
750254	9.83795e+06	7.6996	149.88	5.9931	90.237	240.117
750354	9.83795e+06	7.707	150.04	5.9983	90.245	240.285
750454	9.83795e+06	7.7387	150.12	5.9959	90.268	240.388
750554	9.83795e+06	7.7616	150.47	5.9965	90.291	240.761
750654	9.83795e+06	7.7702	150.63	6.0106	90.334	240.964
750754	9.83795e+06	7.8033	150.74	6.0011	90.328	241.068
749854	9.83785e+06	7.6546	149.77	6.0084	90.261	240.031
750054	9.83785e+06	7.7377	149.98	6.0093	90.264	240.244
750154	9.83785e+06	7.6989	149.9	6.0026	90.252	240.152
750254	9.83785e+06	7.7081	149.73	5.9986	90.245	239.975
750354	9.83785e+06	7.7151	149.86	5.9942	90.241	240.101
750454	9.83785e+06	7.7648	150.31	5.9934	90.25	240.56
750554	9.83785e+06	7.8001	150.68	5.9949	90.267	240.947
750654	9.83785e+06	7.8129	150.72	5.9963	90.285	241.005
750754	9.83785e+06	7.8444	151.07	6.0018	90.328	241.398
750854	9.83785e+06	7.8366	151.16	6.0025	90.365	241.525
750054	9.83775e+06	7.6906	150.18	6.0118	90.265	240.445
750154	9.83775e+06	7.654	149.79	6.002	90.259	240.049
750254	9.83775e+06	7.6608	149.48	6.0011	90.253	239.733
750354	9.83775e+06	7.6735	149.72	6.0022	90.256	239.976
750454	9.83775e+06	7.6999	150.44	6.0002	90.261	240.701
750554	9.83775e+06	7.7261	150.13	6.0041	90.273	240.403
750654	9.83775e+06	7.7594	150.62	6.0069	90.288	240.908
750754	9.83775e+06	7.7867	150.55	5.9994	90.292	240.842
750854	9.83775e+06	7.8345	151.01	5.9996	90.329	241.339
750954	9.83775e+06	7.8387	150.93	6.0033	90.372	241.302
751254	9.83775e+06	7.916	151.63	6.0132	90.451	242.081
751354	9.83775e+06	7.9065	151.51	6.0139	90.462	241.972
751454	9.83775e+06	7.9086	151.42	6.0128	90.481	241.901
751554	9.83775e+06	7.8821	151.75	6.0151	90.513	242.263
749954	9.83765e+06	7.6881	150.06	5.9996	90.247	240.307
750054	9.83765e+06	7.7431	150.27	6.0022	90.252	240.522
750154	9.83765e+06	7.7311	149.96	5.9953	90.241	240.201
750254	9.83765e+06	7.6844	149.54	5.9945	90.24	239.78
750354	9.83765e+06	7.6923	150.25	5.9942	90.243	240.493
750454	9.83765e+06	7.7057	150.35	5.995	90.256	240.606
750554	9.83765e+06	7.7054	150.24	5.9996	90.277	240.517
751854	9.83765e+06	7.8546	151.3	6.0271	90.642	241.942
751954	9.83765e+06	7.9487	151.71	6.0348	90.742	242.452
752054	9.83765e+06	7.9457	152.87	6.045	90.854	243.724
750154	9.83755e+06	7.7342	150.03	5.9946	90.245	240.275
750254	9.83755e+06	7.714	150.25	5.9928	90.251	240.501
750354	9.83755e+06	7.7225	150.57	5.9949	90.27	240.84
751954	9.83755e+06	7.8566	151.3	6.0336	90.687	241.987
752054	9.83755e+06	7.8711	151.61	6.0367	90.756	242.366
752054	9.83745e+06	7.8544	150.85	6.0371	90.73	241.58
750454	9.83735e+06	7.7383	150.68	6.0074	90.37	241.05
750754	9.83735e+06	7.7459	150.81	6.0119	90.439	241.249
751954	9.83735e+06	7.9002	152.04	6.0403	90.7	242.74
752054	9.83735e+06	7.8407	151.11	6.0447	90.746	241.856
752154	9.83735e+06	7.8875	151.06	6.0422	90.819	241.879
750754	9.83725e+06	7.7646	150.88	6.0235	90.544	241.424
752454	9.83725e+06	8.074	153.06	6.0602	91.019	244.079
752554	9.83725e+06	8.0424	153.04	6.0659	91.116	244.156
752354	9.83715e+06	9.8228	153.93	7.8694	110.83	264.76
752454	9.83715e+06	9.8228	153.93	7.8694	110.83	264.76
750654	9.83705e+06	7.8126	150.89	6.0135	90.466	241.356
752454	9.83705e+06	9.8228	153.93	7.8694	110.83	264.76
750754	9.83695e+06	7.7936	150.88	6.023	90.554	241.434
751054	9.83655e+06	7.8655	151.93	6.0497	90.781	242.711
751154	9.83655e+06	9.8228	153.93	7.8694	110.83	264.76
751254	9.83655e+06	9.8228	153.93	7.8694	110.83	264.76
751154	9.83645e+06	9.8228	153.93	7.8694	110.83	264.76
751254	9.83645e+06	9.8228	153.93	7.8694	110.83	264.76
751354	9.83645e+06	9.8228	153.93	7.8694	110.83	264.76
751454	9.83645e+06	9.8228	153.93	7.8694	110.83	264.76
751554	9.83645e+06	9.8228	153.93	7.8694	110.83	264.76
752154	9.83645e+06	9.8228	153.93	7.8694	110.83	264.76
752254	9.83645e+06	9.8228	153.93	7.8694	110.83	264.76
752354	9.83645e+06	9.8228	153.93	7.8694	110.83	264.76
752254	9.83635e+06	9.8228	153.93	7.8694	110.83	264.76
752354	9.83635e+06	9.8228	153.93	7.8694	110.83	264.76
751454	9.83615e+06	9.8228	153.93	7.8694	110.83	264.76
751554	9.83615e+06	9.8228	153.93	7.8694	110.83	264.76
751654	9.83615e+06	9.8228	153.93	7.8694	110.83	264.76
751754	9.83615e+06	9.8228	153.93	7.8694	110.83	264.76
751454	9.83605e+06	9.8228	153.93	7.8694	110.83	264.76
751554	9.83605e+06	9.8228	153.93	7.8694	110.83	264.76
751654	9.83605e+06	9.8228	153.93	7.8694	110.83	264.76
751754	9.83605e+06	9.8228	153.93	7.8694	110.83	264.76
751454	9.83595e+06	9.8228	153.93	7.8694	110.83	264.76
751554	9.83595e+06	9.8228	153.93	7.8694	110.83	264.76
751654	9.83595e+06	9.8228	153.93	7.8694	110.83	264.76
752054	9.83595e+06	9.8228	153.93	7.8694	110.83	264.76
752154	9.83595e+06	9.8228	153.93	7.8694	110.83	264.76
751554	9.83585e+06	9.8228	153.93	7.8694	110.83	264.76
751954	9.83585e+06	9.8228	153.93	7.8694	110.83	264.76
752054	9.83585e+06	9.8228	153.93	7.8694	110.83	264.76
752154	9.83585e+06	9.8228	153.93	7.8694	110.83	264.76
752254	9.83585e+06	9.8228	153.93	7.8694	110.83	264.76
785554	9.83555e+06	9.801	108.06	5.5132	103.92	211.98
785654	9.83555e+06	9.8009	108.09	5.4372	103.09	211.18
753354	9.83545e+06	9.8228	153.93	7.8694	110.83	264.76
785554	9.83545e+06	9.8228	153.93	7.8694	110.83	264.76
788354	9.83545e+06	9.8228	153.93	7.8694	110.83	264.76
788454	9.83545e+06	9.8228	153.93	7.8694	110.83	264.76
753354	9.83535e+06	9.8228	153.93	7.8694	110.83	264.76
768854	9.83535e+06	9.8228	153.93	7.8694	110.83	264.76
768854	9.83525e+06	9.8228	153.93	7.8694	110.83	264.76
768954	9.83525e+06	9.8228	153.93	7.8694	110.83	264.76
785554	9.83525e+06	9.8228	153.93	7.8694	110.83	264.76
785654	9.83525e+06	9.8228	153.93	7.8694	110.83	264.76
768754	9.83515e+06	6.7107	87.071	4.6964	68.735	155.806
768854	9.83515e+06	9.8228	153.93	7.8694	110.83	264.76
768954	9.83515e+06	9.8228	153.93	7.8694	110.83	264.76
785254	9.83515e+06	9.8228	153.93	7.8694	110.83	264.76
785354	9.83515e+06	9.8228	153.93	7.8694	110.83	264.76
785454	9.83515e+06	9.8228	153.93	7.8694	110.83	264.76
785554	9.83515e+06	9.8228	153.93	7.8694	110.83	264.76
785654	9.83515e+06	9.8228	153.93	7.8694	110.83	264.76
785754	9.83515e+06	9.8228	153.93	7.8694	110.83	264.76
766754	9.83505e+06	6.3804	81.094	4.4698	65.584	146.678
766854	9.83505e+06	6.5151	82.601	4.4752	65.618	148.219
766954	9.83505e+06	6.4008	93.096	4.5181	65.993	159.089
768454	9.83505e+06	6.5719	82.522	4.6548	68.304	150.826
768554	9.83505e+06	6.5792	87.148	4.6806	68.522	155.67
768654	9.83505e+06	6.6979	85.445	4.6741	68.487	153.932
768754	9.83505e+06	9.8228	153.93	7.8694	110.83	264.76
768854	9.83505e+06	9.8228	153.93	7.8694	110.83	264.76
769154	9.83505e+06	9.8228	153.93	7.8694	110.83	264.76
769254	9.83505e+06	9.8228	153.93	7.8694	110.83	264.76
785554	9.83505e+06	9.8228	153.93	7.8694	110.83	264.76
785654	9.83505e+06	9.8228	153.93	7.8694	110.83	264.76
785754	9.83505e+06	9.8228	153.93	7.8694	110.83	264.76
766454	9.83495e+06	6.4664	80.588	4.4637	65.428	146.016
766554	9.83495e+06	6.455	78.224	4.4379	65.184	143.408
766654	9.83495e+06	6.3532	78.011	4.4299	65.074	143.085
766754	9.83495e+06	6.3646	82.446	4.4648	65.384	147.83
766854	9.83495e+06	6.3662	79.575	4.458	65.391	144.966
766954	9.83495e+06	6.377	82.528	4.4762	65.586	148.114
768454	9.83495e+06	6.5637	86.035	4.6575	68.195	154.23
768554	9.83495e+06	6.5648	86.744	4.6614	68.213	154.957
768654	9.83495e+06	6.6805	87.015	4.6617	68.212	155.227
768754	9.83495e+06	6.5545	89.752	4.6721	68.22	157.972
768854	9.83495e+06	9.8228	153.93	7.8694	110.83	264.76
785654	9.83495e+06	9.8228	153.93	7.8694	110.83	264.76
785754	9.83495e+06	9.8228	153.93	7.8694	110.83	264.76
766654	9.83485e+06	6.3445	79.118	4.422	64.861	143.979
766754	9.83485e+06	6.334	77.775	4.4255	64.971	142.746
766854	9.83485e+06	6.3367	78.666	4.4419	65.153	143.819
768854	9.83485e+06	9.8228	153.93	7.8694	110.83	264.76
785654	9.83485e+06	9.8228	153.93	7.8694	110.83	264.76
785754	9.83485e+06	9.8228	153.93	7.8694	110.83	264.76
767154	9.83475e+06	6.5481	79.552	4.5024	66.117	145.669
768054	9.83475e+06	6.4985	81.468	4.5496	66.705	148.173
768154	9.83475e+06	6.4882	81.117	4.5616	66.978	148.095
785754	9.83475e+06	9.8228	153.93	7.8694	110.83	264.76
785854	9.83475e+06	9.8228	153.93	7.8694	110.83	264.76
766154	9.83465e+06	10.825	186.02	10.553	148.6	334.62
766254	9.83465e+06	11.123	188.54	10.637	148.8	337.34
766954	9.83465e+06	6.379	78.613	4.4762	65.723	144.336
767754	9.83465e+06	6.4081	78.987	4.5132	66.193	145.18
785754	9.83465e+06	9.8228	153.93	7.8694	110.83	264.76
785854	9.83465e+06	9.8228	153.93	7.8694	110.83	264.76
766154	9.83455e+06	10.804	185.69	10.663	149.03	334.72
766254	9.83455e+06	6.422	77.71	4.4111	64.799	142.509
767154	9.83455e+06	6.4873	85.143	4.4816	65.601	150.744
767354	9.83455e+06	6.4796	79.309	4.4525	65.333	144.642
767754	9.83455e+06	6.4006	79.735	4.5	66.043	145.778
768054	9.83455e+06	6.4327	83.647	4.5424	66.546	150.193
768154	9.83455e+06	6.4618	86.106	4.5813	67.01	153.116
768254	9.83455e+06	6.4784	80.049	4.567	67.019	147.068
785754	9.83455e+06	9.8228	153.93	7.8694	110.83	264.76
785854	9.83455e+06	9.8228	153.93	7.8694	110.83	264.76
785954	9.83455e+06	9.8228	153.93	7.8694	110.83	264.76
766154	9.83445e+06	6.4526	77.981	4.4071	64.727	142.708
767154	9.83445e+06	6.4676	79.02	4.4416	65.186	144.206
767254	9.83445e+06	6.3556	78.134	4.4282	65.05	143.184
767354	9.83445e+06	6.4694	83.454	4.4506	65.186	148.64
767454	9.83445e+06	6.3443	79.464	4.4337	65.04	144.504
767554	9.83445e+06	6.3449	78.536	4.4465	65.272	143.808
768154	9.83445e+06	6.4524	80.307	4.5538	66.78	147.087
768254	9.83445e+06	6.4778	80.396	4.5603	66.874	147.27
768554	9.83445e+06	6.4904	80.462	4.5694	67.086	147.548
785754	9.83445e+06	9.8228	153.93	7.8694	110.83	264.76
785854	9.83445e+06	9.8228	153.93	7.8694	110.83	264.76
785954	9.83445e+06	9.8228	153.93	7.8694	110.83	264.76
786054	9.83445e+06	9.8228	153.93	7.8694	110.83	264.76
762054	9.83435e+06	6.7661	82.834	4.6156	68.143	150.977
762154	9.83435e+06	6.7143	81.732	4.6002	68.096	149.828
762254	9.83435e+06	6.6962	81.572	4.534	67.875	149.447
762354	9.83435e+06	6.6859	81.427	4.5303	67.817	149.244
762454	9.83435e+06	6.6879	81.443	4.5149	67.704	149.147
762554	9.83435e+06	6.6683	81.227	4.4832	67.469	148.696
762654	9.83435e+06	6.6436	80.851	4.4626	67.25	148.101
762754	9.83435e+06	6.618	81.939	4.4781	67.247	149.186
762854	9.83435e+06	6.6088	80.912	4.4577	67.122	148.034
762954	9.83435e+06	6.6075	81.491	4.4575	67.124	148.615
767454	9.83435e+06	6.3252	80.567	4.4328	64.963	145.53
767554	9.83435e+06	6.3488	79.935	4.4523	65.292	145.227
768554	9.83435e+06	6.4637	79.767	4.55	66.778	146.545
769554	9.83435e+06	6.5994	80.744	4.5464	66.75	147.494
785754	9.83435e+06	9.8228	153.93	7.8694	110.83	264.76
785854	9.83435e+06	9.8228	153.93	7.8694	110.83	264.76
785954	9.83435e+06	9.8228	153.93	7.8694	110.83	264.76
786054	9.83435e+06	9.8228	153.93	7.8694	110.83	264.76
786154	9.83435e+06	9.8228	153.93	7.8694	110.83	264.76
761754	9.83425e+06	6.741	82.227	4.6509	68.5	150.727
761854	9.83425e+06	6.7429	82.031	4.5643	68.269	150.3
761954	9.83425e+06	6.7095	81.94	4.542	67.98	149.92
762054	9.83425e+06	6.6956	81.929	4.5274	67.842	149.771
762154	9.83425e+06	6.6818	81.553	4.503	67.705	149.258
762254	9.83425e+06	6.6699	81.727	4.4903	67.569	149.296
762354	9.83425e+06	6.656	82.032	4.4899	67.498	149.53
762454	9.83425e+06	6.6621	81.451	4.492	67.472	148.923
762554	9.83425e+06	6.6498	80.984	4.4985	67.413	148.397
762654	9.83425e+06	6.6557	82.247	4.4696	67.275	149.522
762754	9.83425e+06	6.6213	80.722	4.4768	67.141	147.863
762854	9.83425e+06	6.6103	81.484	4.4886	67.142	148.626
762954	9.83425e+06	6.5921	81.285	4.5023	67.16	148.445
763054	9.83425e+06	6.5926	80.897	4.4988	67.154	148.051
763154	9.83425e+06	6.5953	80.954	4.4831	67.137	148.091
763254	9.83425e+06	6.602	81.298	4.4668	67.122	148.42
766954	9.83425e+06	6.4406	80.563	4.4303	64.997	145.56
768854	9.83425e+06	6.527	79.761	4.5207	66.338	146.099
768954	9.83425e+06	6.4421	79.418	4.5245	66.395	145.813
769054	9.83425e+06	6.4498	79.608	4.5317	66.534	146.142
769154	9.83425e+06	6.5736	79.909	4.5421	66.602	146.511
769254	9.83425e+06	6.5563	80.91	4.5377	66.531	147.441
769354	9.83425e+06	6.4508	86.065	4.541	66.496	152.561
769554	9.83425e+06	6.5284	84.201	4.5247	66.397	150.598
785754	9.83425e+06	9.8228	153.93	7.8694	110.83	264.76
786054	9.83425e+06	9.8228	153.93	7.8694	110.83	264.76
786154	9.83425e+06	9.8228	153.93	7.8694	110.83	264.76
786254	9.83425e+06	9.8228	153.93	7.8694	110.83	264.76
791354	9.83425e+06	9.8227	146.53	7.504	92.975	239.505
756654	9.83415e+06	6.0662	74.468	4.3095	65.121	139.589
757654	9.83415e+06	5.941	73.592	4.2293	64.013	137.605
757754	9.83415e+06	5.9421	73.279	4.2264	63.978	137.257
757854	9.83415e+06	5.9436	74.021	4.2223	63.908	137.929
757954	9.83415e+06	5.9317	72.956	4.2086	63.731	136.687
758054	9.83415e+06	5.9161	73.203	4.2058	63.681	136.884
761654	9.83415e+06	6.7323	82.41	4.5689	68.177	150.587
761754	9.83415e+06	6.7329	82.256	4.6333	68.425	150.681
761854	9.83415e+06	6.7234	81.939	4.5267	68.074	150.013
761954	9.83415e+06	6.6934	81.362	4.496	67.738	149.1
762054	9.83415e+06	6.6678	81.215	4.497	67.573	148.788
762154	9.83415e+06	6.6562	82.246	4.4787	67.455	149.701
762254	9.83415e+06	6.6441	81.784	4.4711	67.353	149.137
762354	9.83415e+06	6.6353	82.064	4.4809	67.327	149.391
762454	9.83415e+06	6.6352	81.78	4.4754	67.295	149.075
762554	9.83415e+06	6.628	82.326	4.4709	67.264	149.59
762654	9.83415e+06	6.6248	82.193	4.4696	67.211	149.404
762754	9.83415e+06	6.6164	81.178	4.4677	67.134	148.312
762854	9.83415e+06	6.6076	81.397	4.4959	67.153	148.55
762954	9.83415e+06	6.5955	81.076	4.5756	67.277	148.353
763054	9.83415e+06	6.6686	81.68	4.5797	67.295	148.975
763154	9.83415e+06	6.5897	81.444	4.5576	67.263	148.707
763254	9.83415e+06	6.5964	81.523	4.4748	67.125	148.648
765854	9.83415e+06	6.3998	78.016	4.3817	64.315	142.331
766154	9.83415e+06	6.3821	76.862	4.3545	63.981	140.843
766254	9.83415e+06	6.2761	77.416	4.3552	63.956	141.372
766954	9.83415e+06	6.3975	78.663	4.4178	64.822	143.485
767054	9.83415e+06	6.4171	81.471	4.4251	64.816	146.287
767354	9.83415e+06	6.2956	79.119	4.392	64.451	143.57
768854	9.83415e+06	6.5004	80.077	4.5099	66.19	146.267
768954	9.83415e+06	6.4171	80.185	4.5049	66.09	146.275
769054	9.83415e+06	6.4262	79.227	4.5133	66.278	145.505
769154	9.83415e+06	6.5638	79.463	4.5185	66.354	145.817
769254	9.83415e+06	6.5321	79.384	4.5093	66.209	145.593
770054	9.83415e+06	6.4941	80.964	4.5642	66.951	147.915
791354	9.83415e+06	9.8227	147.32	7.5009	94.369	241.689
791454	9.83415e+06	9.8227	147.03	7.5002	94.548	241.578
755554	9.83405e+06	8.6783	153.22	6.3323	92.804	246.024
756854	9.83405e+06	6.0286	74.112	4.2873	64.81	138.922
756954	9.83405e+06	6.0101	74.152	4.2778	64.696	138.848
757054	9.83405e+06	6.0007	74.689	4.2719	64.597	139.286
757154	9.83405e+06	5.9915	73.93	4.267	64.512	138.442
757254	9.83405e+06	5.9837	74.211	4.2613	64.436	138.647
757354	9.83405e+06	5.9763	73.736	4.2548	64.362	138.098
757454	9.83405e+06	5.9713	75.191	4.2568	64.341	139.532
757554	9.83405e+06	5.9665	74.295	4.2469	64.257	138.552
757754	9.83405e+06	5.9662	74.215	4.2427	64.181	138.396
757854	9.83405e+06	5.9674	73.542	4.2319	64.036	137.578
757954	9.83405e+06	5.9387	73.407	4.2245	63.895	137.302
758054	9.83405e+06	5.9298	73.701	4.2196	63.847	137.548
758154	9.83405e+06	5.9393	74.305	4.2124	63.769	138.074
758254	9.83405e+06	5.9241	74.861	4.2086	63.685	138.546
758354	9.83405e+06	5.9057	72.704	4.192	63.498	136.202
761154	9.83405e+06	6.6899	86.556	4.4903	67.506	154.062
761254	9.83405e+06	6.6999	83.057	4.5538	67.788	150.845
761354	9.83405e+06	6.7121	84.871	4.595	67.961	152.832
761454	9.83405e+06	6.7085	81.875	4.6007	68.008	149.883
761554	9.83405e+06	6.7203	82.229	4.6006	68.103	150.332
761654	9.83405e+06	6.7236	82.084	4.5819	68.178	150.262
761754	9.83405e+06	6.7214	83.212	4.5599	68.158	151.37
761854	9.83405e+06	6.6995	81.504	4.5086	67.837	149.341
761954	9.83405e+06	6.6791	81.672	4.4965	67.614	149.286
762054	9.83405e+06	6.6572	81.723	4.4848	67.437	149.16
762154	9.83405e+06	6.6377	82.045	4.475	67.306	149.351
762254	9.83405e+06	6.6276	82.096	4.4783	67.256	149.352
762354	9.83405e+06	6.6204	81.518	4.4822	67.231	148.749
762454	9.83405e+06	6.616	81.402	4.4761	67.196	148.598
762554	9.83405e+06	6.6137	81.879	4.4754	67.187	149.066
762854	9.83405e+06	6.5966	81.122	4.5465	67.239	148.361
762954	9.83405e+06	6.619	81.638	4.5753	67.284	148.922
763054	9.83405e+06	6.6359	81.768	4.5421	67.234	149.002
763154	9.83405e+06	6.6576	81.673	4.5514	67.256	148.929
765754	9.83405e+06	6.3903	77.453	4.3745	64.234	141.687
765854	9.83405e+06	6.3806	77.163	4.3653	64.119	141.282
765954	9.83405e+06	6.389	77.144	4.362	64.056	141.2
766254	9.83405e+06	6.2638	77.039	4.344	63.828	140.867
767354	9.83405e+06	6.2892	78.382	4.384	64.32	142.702
767854	9.83405e+06	6.3586	78.504	4.4964	65.491	143.995
767954	9.83405e+06	6.4047	78.884	4.4934	65.984	144.868
768754	9.83405e+06	6.527	79.889	4.5141	66.252	146.141
768854	9.83405e+06	6.5021	81.28	4.504	66.068	147.348
768954	9.83405e+06	6.4075	82.228	4.5127	66.074	148.302
769454	9.83405e+06	6.4148	78.984	4.4974	65.995	144.979
770054	9.83405e+06	6.5997	80.985	4.552	66.768	147.753
785854	9.83405e+06	9.8228	153.93	7.8694	110.83	264.76
791254	9.83405e+06	9.8227	147.26	7.5183	95.904	243.164
791354	9.83405e+06	9.8227	147.14	7.5147	95.617	242.757
791454	9.83405e+06	9.8227	147.26	7.5151	95.693	242.953
791554	9.83405e+06	9.8227	147.3	7.5334	96.042	243.342
755554	9.83395e+06	8.7067	155.38	6.3381	92.865	248.245
757954	9.83395e+06	5.9528	73.711	4.2393	64.074	137.785
758054	9.83395e+06	5.9499	73.909	4.2383	64.059	137.968
758154	9.83395e+06	5.9513	73.845	4.2303	63.993	137.838
758254	9.83395e+06	5.944	73.301	4.2156	63.821	137.122
758354	9.83395e+06	5.926	73.527	4.2062	63.682	137.209
758454	9.83395e+06	5.9138	72.944	4.2004	63.598	136.542
758554	9.83395e+06	5.9109	73.561	4.1911	63.472	137.033
758654	9.83395e+06	5.8956	72.987	4.1841	63.363	136.35
760454	9.83395e+06	10.351	179.03	10.32	150.35	329.38
760554	9.83395e+06	10.363	179.65	10.347	150.26	329.91
760654	9.83395e+06	10.288	179.27	10.362	150.17	329.44
760754	9.83395e+06	10.344	179.67	10.384	150.11	329.78
760854	9.83395e+06	6.677	85.759	4.51	67.282	153.041
760954	9.83395e+06	6.68	86.257	4.4801	67.286	153.543
761054	9.83395e+06	6.693	87.062	4.4821	67.399	154.461
761154	9.83395e+06	6.682	83.065	4.4965	67.526	150.591
761254	9.83395e+06	6.6831	82.171	4.5661	67.797	149.968
761354	9.83395e+06	6.6988	83.671	4.5771	67.892	151.563
761454	9.83395e+06	6.715	82.829	4.5865	68.013	150.842
761554	9.83395e+06	6.7319	85.453	4.612	68.181	153.634
761654	9.83395e+06	6.7235	82.792	4.6242	68.208	151
761754	9.83395e+06	6.7063	81.815	4.5332	67.917	149.732
761854	9.83395e+06	6.6803	81.281	4.5043	67.635	148.916
761954	9.83395e+06	6.6645	81.794	4.4936	67.487	149.281
762054	9.83395e+06	6.6471	82.3	4.4766	67.328	149.628
762154	9.83395e+06	6.6232	82.379	4.4769	67.215	149.594
762254	9.83395e+06	6.6113	82.136	4.478	67.178	149.314
762354	9.83395e+06	6.6065	82.16	4.4879	67.182	149.342
762454	9.83395e+06	6.6036	81.446	4.4763	67.141	148.587
762554	9.83395e+06	6.5996	81.743	4.4683	67.118	148.861
762854	9.83395e+06	6.6376	82.094	4.5437	67.244	149.338
762954	9.83395e+06	6.6314	82.075	4.5331	67.217	149.292
763054	9.83395e+06	6.6253	81.307	4.5332	67.212	148.519
763154	9.83395e+06	6.6481	81.614	4.5322	67.221	148.835
765354	9.83395e+06	6.3737	80.05	4.4048	64.476	144.526
765454	9.83395e+06	6.3794	81.657	4.3824	64.293	145.95
765654	9.83395e+06	6.3901	77.397	4.3663	64.11	141.507
765754	9.83395e+06	6.3702	76.883	4.3559	63.966	140.849
765854	9.83395e+06	6.3626	76.87	4.3526	63.823	140.693
765954	9.83395e+06	6.3604	76.514	4.3415	63.685	140.199
767254	9.83395e+06	6.271	76.763	4.3587	64.02	140.783
767354	9.83395e+06	6.2687	76.918	4.3714	64.164	141.082
768354	9.83395e+06	6.4795	80.117	4.4334	65.062	145.179
768454	9.83395e+06	6.3443	80.211	4.4424	65.147	145.358
768754	9.83395e+06	6.5172	78.961	4.4841	65.851	144.812
768854	9.83395e+06	6.5173	78.812	4.481	65.763	144.575
768954	9.83395e+06	6.4048	81.531	4.4952	65.881	147.412
769354	9.83395e+06	6.3969	79.643	4.4838	65.754	145.397
769454	9.83395e+06	6.3953	80.622	4.4905	65.838	146.46
785854	9.83395e+06	9.8228	153.93	7.8694	110.83	264.76
785954	9.83395e+06	9.8228	153.93	7.8694	110.83	264.76
791254	9.83395e+06	9.8227	147.26	7.5012	96.739	243.999
791354	9.83395e+06	9.8227	147.3	7.5141	96.768	244.068
791454	9.83395e+06	9.8219	130.33	6.4433	103.51	233.84
791554	9.83395e+06	9.8219	130.38	6.4411	103.56	233.94
791654	9.83395e+06	9.8219	130.04	6.4427	103.82	233.86
757854	9.83385e+06	6.0721	74.465	4.2435	64.183	138.648
757954	9.83385e+06	6.0606	75.037	4.2413	64.095	139.132
758054	9.83385e+06	6.055	75.361	4.246	64.093	139.454
758154	9.83385e+06	6.0353	73.9	4.2412	64.037	137.937
758254	9.83385e+06	5.992	73.991	4.2204	63.872	137.863
758354	9.83385e+06	5.9825	73.332	4.2086	63.709	137.041
758454	9.83385e+06	6.0002	73.614	4.2017	63.608	137.222
758554	9.83385e+06	5.9726	73.651	4.1905	63.47	137.121
758654	9.83385e+06	5.9594	73.778	4.1817	63.35	137.128
758754	9.83385e+06	5.9639	73.514	4.1735	63.244	136.758
758854	9.83385e+06	5.9415	72.959	4.1656	63.128	136.087
759954	9.83385e+06	5.8201	71.864	4.1198	62.511	134.375
760054	9.83385e+06	5.7947	71.974	4.1275	62.548	134.522
760154	9.83385e+06	5.8305	71.905	4.1271	62.563	134.468
760254	9.83385e+06	5.8461	72.106	4.1437	62.975	135.081
760354	9.83385e+06	5.8293	71.969	4.1445	63.007	134.976
760454	9.83385e+06	10.333	179.6	10.332	150.26	329.86
760554	9.83385e+06	10.421	179.95	10.372	150.14	330.09
760654	9.83385e+06	10.365	179.85	10.388	150.02	329.87
760754	9.83385e+06	5.8489	72.558	4.1592	63.224	135.782
760854	9.83385e+06	5.838	72.396	4.1639	63.294	135.69
760954	9.83385e+06	6.6844	83.158	4.5043	67.406	150.564
761054	9.83385e+06	6.6853	86.071	4.5105	67.511	153.582
761154	9.83385e+06	6.6765	82.009	4.54	67.627	149.636
761254	9.83385e+06	6.6935	82.341	4.5694	67.779	150.12
761354	9.83385e+06	6.7011	84.145	4.5795	67.89	152.035
761454	9.83385e+06	6.7123	83.539	4.5599	67.983	151.522
761554	9.83385e+06	6.7093	82.376	4.6163	68.14	150.516
761654	9.83385e+06	6.7059	81.995	4.5586	68.001	149.996
761754	9.83385e+06	6.6945	81.448	4.5237	67.805	149.253
761854	9.83385e+06	6.6731	81.072	4.515	67.58	148.652
761954	9.83385e+06	6.6625	81.917	4.4858	67.417	149.334
762054	9.83385e+06	6.6437	82.454	4.4729	67.27	149.724
762154	9.83385e+06	6.6205	82.665	4.4635	67.149	149.814
762254	9.83385e+06	6.6048	82.071	4.4892	67.168	149.239
762354	9.83385e+06	6.5969	81.766	4.4796	67.143	148.909
762454	9.83385e+06	6.5967	81.902	4.4904	67.157	149.059
762854	9.83385e+06	6.594	81.91	4.5309	67.226	149.136
762954	9.83385e+06	6.5956	82.208	4.5612	67.28	149.488
763054	9.83385e+06	6.5934	80.978	4.483	67.127	148.105
763154	9.83385e+06	6.5958	81.366	4.5405	67.238	148.604
765254	9.83385e+06	6.3905	78.164	4.4045	64.473	142.637
765354	9.83385e+06	6.3801	79.157	4.386	64.371	143.528
765454	9.83385e+06	6.3716	77.524	4.3681	64.147	141.671
765554	9.83385e+06	6.3658	76.904	4.3578	63.994	140.898
765654	9.83385e+06	6.3712	76.797	4.359	63.88	140.677
765754	9.83385e+06	6.3465	76.523	4.3628	63.729	140.252
765854	9.83385e+06	6.3425	76.335	4.3377	63.538	139.873
765954	9.83385e+06	6.3489	76.193	4.3219	63.44	139.633
766054	9.83385e+06	6.349	76.291	4.3159	63.391	139.682
766154	9.83385e+06	6.2188	76.097	4.317	63.406	139.503
766254	9.83385e+06	6.222	76.183	4.3266	63.536	139.719
767054	9.83385e+06	6.3875	77.516	4.3703	64.138	141.654
767154	9.83385e+06	6.3696	76.736	4.3576	63.953	140.689
767254	9.83385e+06	6.2594	78.041	4.3652	64.035	142.076
767354	9.83385e+06	6.2688	77.461	4.3703	64.141	141.602
767454	9.83385e+06	6.288	78.269	4.3818	64.233	142.502
767554	9.83385e+06	6.2833	77.967	4.3822	64.328	142.295
768454	9.83385e+06	6.3287	79.083	4.4261	64.945	144.028
768554	9.83385e+06	6.3392	77.906	4.4332	65.126	143.032
768754	9.83385e+06	6.5139	78.683	4.4654	65.586	144.269
768854	9.83385e+06	6.5154	78.677	4.4689	65.603	144.28
785854	9.83385e+06	9.8228	153.93	7.8694	110.83	264.76
785954	9.83385e+06	9.8228	153.93	7.8694	110.83	264.76
790854	9.83385e+06	9.8228	153.93	7.8694	110.83	264.76
790954	9.83385e+06	9.8228	153.93	7.8694	110.83	264.76
791054	9.83385e+06	9.8219	130.27	6.4419	103.54	233.81
791154	9.83385e+06	9.8219	130.24	6.4433	103.59	233.83
791254	9.83385e+06	9.8219	130.17	6.4406	103.19	233.36
791354	9.83385e+06	9.8219	130.49	6.4413	103.35	233.84
791454	9.83385e+06	9.822	130.17	6.4404	102.98	233.15
791554	9.83385e+06	9.8219	130.11	6.4389	103.07	233.18
791654	9.83385e+06	9.8219	130.44	6.4396	103.32	233.76
791754	9.83385e+06	9.8219	130.19	6.4366	103.15	233.34
756154	9.83375e+06	6.1718	77.704	4.4192	66.421	144.125
756254	9.83375e+06	6.2309	77.057	4.4029	66.284	143.341
757954	9.83375e+06	6.0555	76.89	4.2322	63.889	140.779
758054	9.83375e+06	5.9552	75.791	4.2249	63.822	139.613
758154	9.83375e+06	6.0504	76.039	4.2316	63.895	139.934
758254	9.83375e+06	6.0264	74.608	4.2322	63.784	138.392
758354	9.83375e+06	5.9796	73.045	4.1992	63.608	136.653
758454	9.83375e+06	5.993	73.576	4.1877	63.451	137.027
758554	9.83375e+06	6.0016	75.152	4.1804	63.339	138.491
758654	9.83375e+06	5.981	74.699	4.1749	63.252	137.951
758754	9.83375e+06	5.969	75.146	4.167	63.137	138.283
758854	9.83375e+06	5.9454	74.57	4.161	63.021	137.591
758954	9.83375e+06	5.912	73.361	4.1568	62.858	136.219
759054	9.83375e+06	5.8961	72.967	4.148	62.762	135.729
759154	9.83375e+06	5.8634	73.209	4.1459	62.638	135.847
759254	9.83375e+06	5.841	73.841	4.1376	62.564	136.405
759354	9.83375e+06	5.8389	72.075	4.1404	62.53	134.605
759454	9.83375e+06	5.8758	72.199	4.1539	62.571	134.77
759554	9.83375e+06	5.8802	72.216	4.1744	62.609	134.825
759654	9.83375e+06	5.8718	72.154	4.1646	62.602	134.756
759754	9.83375e+06	5.7868	72.265	4.143	62.566	134.831
759854	9.83375e+06	5.7903	72.132	4.1225	62.529	134.661
759954	9.83375e+06	5.8684	72.036	4.1214	62.527	134.563
760054	9.83375e+06	5.8217	72.219	4.1249	62.556	134.775
760154	9.83375e+06	5.8127	73.904	4.1294	62.604	136.508
760254	9.83375e+06	5.8396	72.072	4.1459	63.005	135.077
760354	9.83375e+06	5.83	71.97	4.1477	63.047	135.017
760454	9.83375e+06	5.8254	72.003	4.1493	63.092	135.095
760554	9.83375e+06	10.453	179.93	10.382	150.06	329.99
760654	9.83375e+06	5.8433	73.474	4.1623	63.26	136.734
760754	9.83375e+06	5.8592	74.068	4.1669	63.332	137.4
760854	9.83375e+06	5.8421	72.59	4.1717	63.407	135.997
760954	9.83375e+06	5.8375	72.835	4.1857	63.587	136.422
761054	9.83375e+06	6.6772	82.812	4.5279	67.543	150.355
761154	9.83375e+06	6.6804	81.544	4.5384	67.635	149.179
761254	9.83375e+06	6.6997	81.85	4.5864	67.83	149.68
761354	9.83375e+06	6.6864	81.513	4.5922	67.887	149.4
761454	9.83375e+06	6.6903	81.888	4.5555	67.902	149.79
761554	9.83375e+06	6.6922	81.894	4.5177	67.831	149.725
761654	9.83375e+06	6.6927	84.693	4.4989	67.723	152.416
761754	9.83375e+06	6.6702	81.919	4.4969	67.614	149.533
761854	9.83375e+06	6.6572	81.023	4.5202	67.518	148.541
761954	9.83375e+06	6.6557	82.066	4.4729	67.362	149.428
762054	9.83375e+06	6.6329	82.626	4.4647	67.214	149.84
762154	9.83375e+06	6.6108	82.528	4.456	67.115	149.643
762254	9.83375e+06	6.5984	82.14	4.4538	67.099	149.239
762354	9.83375e+06	6.5897	82.236	4.4745	67.137	149.373
762454	9.83375e+06	6.5875	82.439	4.4823	67.154	149.593
762654	9.83375e+06	6.5956	82.246	4.5061	67.183	149.429
762754	9.83375e+06	6.59	81.754	4.4507	67.09	148.844
762854	9.83375e+06	6.5842	82.254	4.4453	67.096	149.35
762954	9.83375e+06	6.5861	82.143	4.4448	67.085	149.228
763054	9.83375e+06	6.5827	81.35	4.4553	67.097	148.447
763154	9.83375e+06	6.589	80.933	4.4485	67.073	148.006
765254	9.83375e+06	6.3827	80.276	4.3918	64.424	144.7
765354	9.83375e+06	6.3762	78.485	4.3767	64.227	142.712
765454	9.83375e+06	6.3645	76.941	4.3586	63.936	140.877
765554	9.83375e+06	6.3495	76.633	4.3494	63.777	140.41
765654	9.83375e+06	6.3398	76.528	4.3423	63.627	140.155
765754	9.83375e+06	6.3364	76.409	4.332	63.451	139.86
765854	9.83375e+06	6.3341	76.185	4.3129	63.355	139.54
765954	9.83375e+06	6.3304	76.337	4.3078	63.289	139.626
767754	9.83375e+06	6.3012	80.339	4.4018	64.545	144.884
767854	9.83375e+06	6.3204	80.39	4.4129	64.738	145.128
767954	9.83375e+06	6.3935	80.826	4.4172	64.81	145.636
768554	9.83375e+06	6.3389	79.437	4.4356	65.104	144.541
768954	9.83375e+06	6.4988	80.274	4.4605	65.412	145.686
769054	9.83375e+06	6.4874	78.17	4.446	65.209	143.379
785854	9.83375e+06	9.8228	153.93	7.8694	110.83	264.76
790954	9.83375e+06	9.8219	130.29	6.4447	103.4	233.69
791054	9.83375e+06	9.8219	130.16	6.4429	103.21	233.37
791154	9.83375e+06	9.8219	130.18	6.4413	103	233.18
791254	9.83375e+06	9.8219	130.47	6.4419	103.35	233.82
791354	9.83375e+06	9.8219	130.42	6.4398	103.13	233.55
791454	9.83375e+06	9.822	130.04	6.4407	102.98	233.02
791554	9.83375e+06	9.8219	130.53	6.4404	103.14	233.67
791654	9.83375e+06	9.8219	130.4	6.4369	103.07	233.47
791754	9.83375e+06	9.8219	130.18	6.4357	102.95	233.13
792354	9.83375e+06	9.8228	150.75	7.6596	92.649	243.399
792454	9.83375e+06	9.8228	150.76	7.6599	92.624	243.384
792554	9.83375e+06	9.8228	150.75	7.6596	92.616	243.366
757954	9.83365e+06	5.9895	75.664	4.2002	63.55	139.214
758054	9.83365e+06	6.0002	73.298	4.1843	63.4	136.698
758154	9.83365e+06	5.9182	79.246	4.2042	63.52	142.766
758254	9.83365e+06	5.9214	84.711	4.2171	63.64	148.351
758454	9.83365e+06	5.9432	72.666	4.1764	63.28	135.946
758554	9.83365e+06	5.9531	73.276	4.1656	63.085	136.361
758654	9.83365e+06	5.9492	73.977	4.1621	62.994	136.971
758754	9.83365e+06	5.9488	74.252	4.1551	62.9	137.152
758854	9.83365e+06	5.9334	73.391	4.1897	62.859	136.25
758954	9.83365e+06	5.8869	74.41	4.1563	62.748	137.158
759054	9.83365e+06	5.8742	74.463	4.1434	62.636	137.099
759154	9.83365e+06	5.8532	72.878	4.1404	62.561	135.439
759254	9.83365e+06	5.8361	71.833	4.1303	62.513	134.346
759354	9.83365e+06	5.8113	71.953	4.1449	62.554	134.507
759454	9.83365e+06	5.8317	72.391	4.1317	62.633	135.024
759554	9.83365e+06	5.8628	72.199	4.1382	62.679	134.878
759654	9.83365e+06	5.863	72.354	4.1472	62.711	135.065
759754	9.83365e+06	5.7761	72.437	4.1508	62.727	135.164
759854	9.83365e+06	5.7724	72.418	4.1417	62.667	135.085
759954	9.83365e+06	5.7764	72.193	4.1296	62.616	134.809
760054	9.83365e+06	5.868	72.13	4.1259	62.594	134.724
760154	9.83365e+06	5.8436	72.954	4.1343	62.635	135.589
760254	9.83365e+06	5.8244	71.986	4.1512	63.045	135.031
760354	9.83365e+06	5.8222	72.075	4.1531	63.093	135.168
760454	9.83365e+06	5.8165	72.053	4.1568	63.149	135.202
760554	9.83365e+06	5.8133	72.093	4.1596	63.204	135.297
760654	9.83365e+06	5.8211	72.352	4.1666	63.325	135.677
760754	9.83365e+06	5.8218	72.425	4.1738	63.427	135.852
760854	9.83365e+06	5.8281	72.554	4.1811	63.539	136.093
760954	9.83365e+06	5.8263	72.781	4.195	63.734	136.515
761054	9.83365e+06	5.8228	72.781	4.2066	63.852	136.633
761154	9.83365e+06	5.8031	73.885	4.2147	63.962	137.847
761254	9.83365e+06	6.673	82.711	4.5889	67.798	150.509
761354	9.83365e+06	6.6729	81.612	4.5483	67.707	149.319
761454	9.83365e+06	6.6635	81.025	4.4934	67.549	148.574
761554	9.83365e+06	6.6495	81.004	4.4665	67.383	148.387
761654	9.83365e+06	6.6371	81.26	4.4609	67.295	148.555
761754	9.83365e+06	6.6308	81.385	4.4591	67.26	148.645
761854	9.83365e+06	6.6256	81.601	4.4573	67.224	148.825
761954	9.83365e+06	6.6246	82.454	4.4545	67.184	149.638
762054	9.83365e+06	6.6125	81.989	4.4532	67.123	149.112
762154	9.83365e+06	6.5993	82.152	4.4484	67.089	149.241
762254	9.83365e+06	6.5895	82.402	4.4594	67.141	149.543
762354	9.83365e+06	6.581	81.964	4.4842	67.192	149.156
762654	9.83365e+06	6.5812	81.947	4.4497	67.131	149.078
762754	9.83365e+06	6.5799	81.965	4.4609	67.179	149.144
762854	9.83365e+06	6.5806	81.686	4.4832	67.244	148.93
762954	9.83365e+06	6.5865	81.676	4.5106	67.276	148.952
763054	9.83365e+06	6.6021	80.816	4.542	67.254	148.07
763154	9.83365e+06	6.5964	81.514	4.4802	67.145	148.659
765254	9.83365e+06	6.3627	80.157	4.3758	64.19	144.347
765354	9.83365e+06	6.3471	76.954	4.3611	63.932	140.886
765454	9.83365e+06	6.3352	76.379	4.3432	63.613	139.992
765554	9.83365e+06	6.3291	76.3	4.3351	63.479	139.779
765654	9.83365e+06	6.3133	76.18	4.3232	63.34	139.52
765754	9.83365e+06	6.2113	75.933	4.3087	63.252	139.185
765854	9.83365e+06	6.3307	76.002	4.3118	63.26	139.262
765954	9.83365e+06	6.3616	78.982	4.3144	63.24	142.222
767654	9.83365e+06	6.2812	76.971	4.3772	64.272	141.243
768454	9.83365e+06	6.3118	77.428	4.4088	64.762	142.19
768554	9.83365e+06	6.3388	80.721	4.4447	65.123	145.844
785854	9.83365e+06	9.8228	153.93	7.8694	110.83	264.76
791454	9.83365e+06	9.8227	146.73	7.4659	96.383	243.113
791754	9.83365e+06	9.8219	130.68	6.4395	103.68	234.36
792454	9.83365e+06	9.8228	150.49	7.6585	92.468	242.958
792554	9.83365e+06	9.8228	150.55	7.6588	92.511	243.061
792654	9.83365e+06	9.8228	150.92	7.6627	92.617	243.537
757954	9.83355e+06	5.9711	78.911	4.2101	63.546	142.457
758054	9.83355e+06	5.9374	73.125	4.1905	63.39	136.515
758154	9.83355e+06	5.9575	74.64	4.185	63.304	137.944
758254	9.83355e+06	5.898	73.564	4.1748	63.257	136.821
758554	9.83355e+06	5.9303	73.659	4.1559	62.945	136.604
758654	9.83355e+06	5.9352	74.032	4.1493	62.827	136.859
758754	9.83355e+06	5.8996	73.625	4.1536	62.763	136.388
758854	9.83355e+06	5.8969	73.063	4.1459	62.684	135.747
758954	9.83355e+06	5.8989	72.188	4.1352	62.594	134.782
759054	9.83355e+06	5.8587	71.85	4.1262	62.541	134.391
759154	9.83355e+06	5.8427	71.879	4.1204	62.501	134.38
759254	9.83355e+06	5.8245	71.874	4.1205	62.497	134.371
759354	9.83355e+06	5.8077	71.915	4.1377	62.559	134.474
759454	9.83355e+06	5.8036	72.278	4.1387	62.689	134.967
759554	9.83355e+06	5.828	72.613	4.1398	62.793	135.406
759654	9.83355e+06	5.8454	72.767	4.1456	62.868	135.635
759754	9.83355e+06	5.7723	72.542	4.1503	62.867	135.409
759854	9.83355e+06	5.7695	72.472	4.147	62.79	135.262
759954	9.83355e+06	5.7685	72.274	4.1363	62.709	134.983
760054	9.83355e+06	5.778	72.239	4.1299	62.656	134.895
760154	9.83355e+06	5.8525	72.13	4.1314	62.661	134.791
760254	9.83355e+06	5.8454	72.073	4.1489	63.083	135.156
760354	9.83355e+06	5.8458	72.635	4.1537	63.144	135.779
760454	9.83355e+06	5.8391	72.787	4.1576	63.193	135.98
760554	9.83355e+06	5.8313	72.207	4.1612	63.262	135.469
760654	9.83355e+06	5.824	72.348	4.1705	63.393	135.741
760754	9.83355e+06	5.8304	72.513	4.1783	63.502	136.015
760854	9.83355e+06	5.8319	73.275	4.1894	63.636	136.911
760954	9.83355e+06	5.8055	72.917	4.2071	63.78	136.697
761054	9.83355e+06	5.7863	73.423	4.211	63.855	137.278
761154	9.83355e+06	5.7712	74.442	4.2159	63.912	138.354
761254	9.83355e+06	5.7674	75.35	4.2093	63.908	139.258
761354	9.83355e+06	6.6589	80.996	4.4854	67.477	148.473
761454	9.83355e+06	6.6434	81.983	4.4651	67.324	149.307
761554	9.83355e+06	6.6217	81.712	4.4539	67.185	148.897
761654	9.83355e+06	6.6142	81.177	4.4512	67.134	148.311
761754	9.83355e+06	6.6074	81.796	4.4511	67.116	148.912
761854	9.83355e+06	6.6019	81.226	4.4469	67.088	148.314
761954	9.83355e+06	6.6059	82.207	4.4503	67.098	149.305
762054	9.83355e+06	6.6007	82.082	4.4523	67.092	149.174
762154	9.83355e+06	6.5938	82.477	4.4545	67.123	149.6
762254	9.83355e+06	6.5837	81.035	4.4734	67.193	148.228
762354	9.83355e+06	6.5779	82.215	4.5122	67.284	149.499
762454	9.83355e+06	6.5809	82.66	4.4966	67.256	149.916
762554	9.83355e+06	6.5809	82.463	4.479	67.254	149.717
762654	9.83355e+06	6.5767	81.688	4.4834	67.289	148.977
762754	9.83355e+06	6.5761	82.168	4.4797	67.314	149.482
763054	9.83355e+06	6.621	81.789	4.4965	67.181	148.97
763154	9.83355e+06	6.613	82.065	4.5338	67.234	149.299
765254	9.83355e+06	6.3365	77.384	4.3647	64.043	141.427
765354	9.83355e+06	6.321	76.309	4.3493	63.735	140.044
765454	9.83355e+06	6.308	75.998	4.3216	63.419	139.417
765554	9.83355e+06	6.3071	76.166	4.3088	63.293	139.459
765654	9.83355e+06	6.2938	75.793	4.3088	63.229	139.022
765754	9.83355e+06	6.2229	76.273	4.3161	63.242	139.515
765854	9.83355e+06	6.2243	76.216	4.32	63.243	139.459
765954	9.83355e+06	6.205	75.814	4.3069	63.238	139.052
767654	9.83355e+06	6.2812	77.845	4.3743	64.224	142.069
767754	9.83355e+06	6.3979	77.412	4.371	64.207	141.619
768254	9.83355e+06	6.2869	77.532	4.3845	64.333	141.865
768354	9.83355e+06	6.289	77.587	4.3952	64.492	142.079
791354	9.83355e+06	9.8227	146.81	7.4817	96.302	243.112
758054	9.83345e+06	5.9805	72.977	4.1783	63.292	136.269
758154	9.83345e+06	5.9483	73.112	4.1701	63.2	136.312
758654	9.83345e+06	5.8806	73.094	4.1442	62.762	135.856
758754	9.83345e+06	5.8661	72.505	4.1311	62.629	135.134
758854	9.83345e+06	5.8644	72.281	4.1267	62.554	134.835
758954	9.83345e+06	5.8761	72.083	4.1217	62.524	134.607
759054	9.83345e+06	5.8489	71.844	4.121	62.502	134.346
759154	9.83345e+06	5.8456	72.168	4.1188	62.493	134.661
759254	9.83345e+06	5.8294	71.971	4.123	62.512	134.483
759354	9.83345e+06	5.8111	71.97	4.1399	62.59	134.56
759454	9.83345e+06	5.803	72.206	4.1399	62.73	134.936
759554	9.83345e+06	5.7959	72.344	4.143	62.837	135.181
759654	9.83345e+06	5.8038	72.557	4.1519	62.936	135.493
759754	9.83345e+06	5.78	72.727	4.1574	63.001	135.728
759854	9.83345e+06	5.767	72.603	4.1527	62.942	135.545
759954	9.83345e+06	5.7651	72.425	4.1463	62.838	135.263
760054	9.83345e+06	5.771	72.284	4.1359	62.74	135.024
760154	9.83345e+06	5.8523	72.197	4.1356	62.736	134.933
760254	9.83345e+06	5.8498	72.26	4.1375	62.762	135.022
760354	9.83345e+06	5.8472	72.424	4.1589	63.228	135.652
760454	9.83345e+06	5.851	72.379	4.1638	63.286	135.665
760554	9.83345e+06	5.8396	72.35	4.1709	63.381	135.731
760654	9.83345e+06	5.8446	72.531	4.178	63.496	136.027
760754	9.83345e+06	5.8346	72.54	4.186	63.608	136.148
760854	9.83345e+06	5.8411	74.082	4.2022	63.744	137.826
760954	9.83345e+06	5.7617	72.984	4.2124	63.78	136.764
761054	9.83345e+06	5.7653	72.983	4.2012	63.766	136.749
761154	9.83345e+06	5.7621	72.43	4.1964	63.759	136.189
761254	9.83345e+06	5.7563	72.412	4.1947	63.693	136.105
761354	9.83345e+06	5.7498	72.216	4.1967	63.542	135.758
761454	9.83345e+06	6.63	82.198	4.459	67.203	149.401
761554	9.83345e+06	6.6091	82.388	4.4551	67.115	149.503
761654	9.83345e+06	6.599	82.227	4.451	67.096	149.323
761754	9.83345e+06	6.5945	82.026	4.4452	67.076	149.102
761854	9.83345e+06	6.5895	82.161	4.4465	67.088	149.249
761954	9.83345e+06	6.5888	81.994	4.4465	67.087	149.081
762054	9.83345e+06	6.586	81.482	4.4538	67.104	148.586
762154	9.83345e+06	6.586	81.164	4.4519	67.152	148.316
762254	9.83345e+06	6.5789	81.061	4.4845	67.281	148.342
762354	9.83345e+06	6.5758	82.39	4.5081	67.331	149.721
762454	9.83345e+06	6.5795	82.739	4.4949	67.321	150.06
762554	9.83345e+06	6.5773	81.748	4.5016	67.354	149.102
762654	9.83345e+06	6.5759	80.437	4.5292	67.412	147.849
762754	9.83345e+06	6.5787	82.923	4.549	67.522	150.445
763054	9.83345e+06	6.603	81.454	4.5586	67.266	148.72
765254	9.83345e+06	6.3214	76.814	4.3605	63.987	140.801
765354	9.83345e+06	6.3028	76.692	4.3563	63.674	140.366
765454	9.83345e+06	6.2903	75.873	4.3112	63.305	139.178
765554	9.83345e+06	6.2965	75.848	4.3073	63.214	139.062
765654	9.83345e+06	6.2261	76.296	4.3161	63.22	139.516
765754	9.83345e+06	6.2003	75.768	4.3141	63.227	138.995
765854	9.83345e+06	6.2039	75.716	4.3078	63.244	138.96
765954	9.83345e+06	6.2165	76.202	4.3092	63.298	139.5
766054	9.83345e+06	6.2158	76.086	4.3207	63.387	139.473
766154	9.83345e+06	6.2153	76.385	4.3325	63.428	139.813
766754	9.83345e+06	6.2465	76.685	4.3278	63.558	140.243
767054	9.83345e+06	6.3431	76.72	4.3285	63.424	140.144
767654	9.83345e+06	6.2943	78.081	4.3584	63.96	142.041
767754	9.83345e+06	6.403	79.547	4.3674	64.056	143.603
768254	9.83345e+06	6.284	77.431	4.3838	64.309	141.74
768354	9.83345e+06	6.2896	77.039	4.3833	64.381	141.42
791354	9.83345e+06	9.8227	146.61	7.4855	95.916	242.526
791554	9.83345e+06	9.8228	147.94	7.49	95.783	243.723
791654	9.83345e+06	9.8228	147.66	7.4899	95.545	243.205
792654	9.83345e+06	9.8228	150.89	7.6743	92.085	242.975
758054	9.83335e+06	5.9546	72.8	4.1646	63.04	135.84
758154	9.83335e+06	5.9489	75.777	4.1653	63.026	138.803
758654	9.83335e+06	5.8771	72.215	4.1288	62.636	134.851
758754	9.83335e+06	5.8379	71.751	4.1248	62.585	134.336
758854	9.83335e+06	5.8206	71.788	4.1197	62.517	134.305
758954	9.83335e+06	5.8359	72.454	4.1189	62.495	134.949
759054	9.83335e+06	5.8223	71.874	4.1184	62.492	134.366
759154	9.83335e+06	5.8161	71.82	4.1186	62.502	134.322
759254	9.83335e+06	5.8057	71.805	4.1223	62.537	134.342
759354	9.83335e+06	5.7932	71.821	4.132	62.618	134.439
759454	9.83335e+06	5.78	72.171	4.1369	62.753	134.924
759554	9.83335e+06	5.7758	72.62	4.1449	62.849	135.469
759654	9.83335e+06	5.7763	72.428	4.1532	62.937	135.365
759754	9.83335e+06	5.7735	72.203	4.1728	63.05	135.253
759854	9.83335e+06	5.8669	72.604	4.1648	63.058	135.662
759954	9.83335e+06	5.7659	73.076	4.1544	62.987	136.063
760054	9.83335e+06	5.784	72.577	4.1455	62.874	135.451
760154	9.83335e+06	5.8579	72.374	4.1463	62.879	135.253
760254	9.83335e+06	5.8595	72.658	4.1502	62.93	135.588
760354	9.83335e+06	5.8506	72.441	4.1729	63.413	135.854
760454	9.83335e+06	5.8585	72.971	4.1774	63.485	136.456
760554	9.83335e+06	5.8528	72.824	4.183	63.563	136.387
760654	9.83335e+06	5.8564	72.72	4.1917	63.68	136.4
760754	9.83335e+06	5.8381	72.686	4.2002	63.733	136.419
760854	9.83335e+06	5.7584	72.97	4.2159	63.776	136.746
760954	9.83335e+06	5.7544	72.548	4.189	63.649	136.197
761054	9.83335e+06	5.7487	72.136	4.1846	63.472	135.608
761154	9.83335e+06	5.7499	72.119	4.197	63.4	135.519
761254	9.83335e+06	5.7522	72.164	4.1925	63.355	135.519
761354	9.83335e+06	5.749	72.102	4.1899	63.276	135.378
761454	9.83335e+06	5.7428	71.78	4.1936	63.143	134.923
761554	9.83335e+06	6.5909	81.088	4.4459	67.077	148.165
761654	9.83335e+06	6.5857	81.576	4.4525	67.12	148.696
761754	9.83335e+06	6.5819	80.855	4.4483	67.129	147.984
761854	9.83335e+06	6.5782	81.547	4.4586	67.193	148.74
761954	9.83335e+06	6.5784	81.833	4.4575	67.22	149.053
762054	9.83335e+06	6.5773	81.203	4.4564	67.22	148.423
762154	9.83335e+06	6.5779	80.362	4.4594	67.289	147.651
762254	9.83335e+06	6.5763	82.161	4.4908	67.443	149.604
762354	9.83335e+06	6.5755	81.628	4.4991	67.406	149.034
762454	9.83335e+06	6.5785	82.41	4.5075	67.443	149.853
762554	9.83335e+06	6.5729	81.132	4.5368	67.495	148.627
762654	9.83335e+06	6.5773	81.871	4.5538	67.544	149.415
762954	9.83335e+06	6.5897	81.602	4.4603	67.158	148.76
763054	9.83335e+06	6.5884	81.383	4.5112	67.208	148.591
763154	9.83335e+06	6.5844	81.949	4.4912	67.191	149.14
765254	9.83335e+06	6.3284	77.011	4.3596	63.97	140.981
765354	9.83335e+06	6.2892	76.097	4.3609	63.6	139.697
765454	9.83335e+06	6.2679	75.747	4.3034	63.234	138.981
765554	9.83335e+06	6.2701	75.831	4.3144	63.21	139.041
765654	9.83335e+06	6.2743	81.241	4.3219	63.237	144.478
765754	9.83335e+06	6.2691	80.547	4.3125	63.255	143.802
765854	9.83335e+06	6.2596	79.935	4.3163	63.302	143.237
765954	9.83335e+06	6.2299	77.075	4.3163	63.336	140.411
766054	9.83335e+06	6.2161	75.974	4.3272	63.409	139.383
766754	9.83335e+06	6.3206	76.391	4.3281	63.459	139.85
767654	9.83335e+06	6.3557	77.954	4.3397	63.689	141.643
767754	9.83335e+06	6.2509	78.433	4.3427	63.701	142.134
767854	9.83335e+06	6.2374	76.803	4.3396	63.682	140.485
790354	9.83335e+06	9.8228	153.93	7.8694	110.83	264.76
790454	9.83335e+06	9.822	130.07	6.4519	103.08	233.15
791354	9.83335e+06	9.8227	146.63	7.5011	95.049	241.679
791454	9.83335e+06	9.8228	147.6	7.4942	95.113	242.713
791654	9.83335e+06	9.8228	147.56	7.4846	94.551	242.111
792654	9.83335e+06	9.8228	150.86	7.6713	90.889	241.749
758054	9.83325e+06	5.9239	78.201	4.1638	62.992	141.193
758154	9.83325e+06	5.9472	73.098	4.1413	62.805	135.903
758654	9.83325e+06	5.893	72.145	4.1266	62.594	134.739
758754	9.83325e+06	5.8673	72.039	4.1235	62.564	134.603
758854	9.83325e+06	5.8237	71.674	4.1197	62.515	134.189
758954	9.83325e+06	5.8148	71.659	4.1182	62.493	134.152
759054	9.83325e+06	5.8114	71.82	4.1199	62.498	134.318
759154	9.83325e+06	5.8229	71.761	4.1209	62.515	134.276
759254	9.83325e+06	5.7968	71.715	4.1218	62.539	134.254
759354	9.83325e+06	5.7821	71.707	4.1259	62.599	134.306
759454	9.83325e+06	5.7674	71.761	4.1345	62.704	134.465
759554	9.83325e+06	5.7685	71.993	4.1397	62.8	134.793
759654	9.83325e+06	5.7708	72.316	4.1469	62.885	135.201
759754	9.83325e+06	5.787	72.356	4.1592	63.012	135.368
759854	9.83325e+06	5.8156	72.394	4.1661	63.096	135.49
759954	9.83325e+06	5.7779	72.67	4.1613	63.088	135.758
760054	9.83325e+06	5.7915	73.001	4.159	63.048	136.049
760154	9.83325e+06	5.8639	72.565	4.1573	63.038	135.603
760254	9.83325e+06	5.8773	74.028	4.1608	63.081	137.109
760354	9.83325e+06	5.8524	72.651	4.1821	63.554	136.205
760454	9.83325e+06	5.8576	72.719	4.188	63.632	136.351
760554	9.83325e+06	5.855	72.752	4.1969	63.7	136.452
760654	9.83325e+06	5.8502	72.765	4.2111	63.764	136.529
760754	9.83325e+06	5.7581	72.499	4.2115	63.764	136.263
760854	9.83325e+06	5.7567	72.392	4.1916	63.692	136.084
760954	9.83325e+06	5.7494	72.152	4.1982	63.513	135.665
761054	9.83325e+06	5.7437	71.941	4.2067	63.333	135.274
761154	9.83325e+06	5.7441	71.867	4.1958	63.168	135.035
761254	9.83325e+06	5.7506	71.974	4.1989	63.121	135.095
761354	9.83325e+06	5.7474	71.868	4.2103	63.102	134.97
761454	9.83325e+06	5.7474	71.564	4.2105	63.038	134.602
761554	9.83325e+06	5.7554	71.653	4.1733	62.942	134.595
761654	9.83325e+06	6.578	80.465	4.4482	67.178	147.643
761754	9.83325e+06	6.5766	81.047	4.455	67.269	148.316
761854	9.83325e+06	6.5739	80.821	4.4623	67.332	148.153
761954	9.83325e+06	6.5724	80.556	4.467	67.369	147.925
762054	9.83325e+06	6.573	80.44	4.4718	67.396	147.836
762154	9.83325e+06	6.5795	81.766	4.4769	67.494	149.26
762254	9.83325e+06	6.578	81.867	4.5125	67.613	149.48
762354	9.83325e+06	6.5784	81.939	4.5167	67.523	149.462
762454	9.83325e+06	6.579	82.375	4.5063	67.539	149.914
762554	9.83325e+06	6.575	81.323	4.497	67.537	148.86
762654	9.83325e+06	6.5772	82.264	4.5002	67.563	149.827
762954	9.83325e+06	6.587	81.646	4.475	67.198	148.844
763054	9.83325e+06	6.5851	81.038	4.5067	67.21	148.248
763154	9.83325e+06	6.5831	81.744	4.5005	67.257	149.001
765254	9.83325e+06	6.3314	78.412	4.3536	63.879	142.291
765354	9.83325e+06	6.2884	76.183	4.3477	63.574	139.757
765454	9.83325e+06	6.2687	75.693	4.3034	63.233	138.926
765554	9.83325e+06	6.2255	76.491	4.3145	63.206	139.697
765654	9.83325e+06	6.2421	79.066	4.3152	63.231	142.297
765754	9.83325e+06	6.2517	79.226	4.3175	63.264	142.49
765854	9.83325e+06	6.2524	78.443	4.3135	63.277	141.72
765954	9.83325e+06	6.2418	77.607	4.3111	63.304	140.911
766054	9.83325e+06	6.2264	76.196	4.3128	63.338	139.534
767354	9.83325e+06	6.2239	76.151	4.325	63.455	139.606
767454	9.83325e+06	6.244	80.067	4.3396	63.605	143.672
767554	9.83325e+06	6.2465	79.837	4.3372	63.593	143.43
767654	9.83325e+06	6.3671	76.463	4.321	63.468	139.931
767754	9.83325e+06	6.2271	76.348	4.3232	63.484	139.832
767854	9.83325e+06	6.2291	76.324	4.3316	63.607	139.931
790354	9.83325e+06	9.8228	153.93	7.8694	110.83	264.76
790454	9.83325e+06	9.8228	153.93	7.8694	110.83	264.76
790554	9.83325e+06	9.822	130.24	6.4575	103.66	233.9
790654	9.83325e+06	9.8219	130.62	6.4585	103.73	234.35
790754	9.83325e+06	9.8219	130.7	6.4559	103.57	234.27
790854	9.83325e+06	9.8219	130.51	6.4501	102.91	233.42
790954	9.83325e+06	9.8219	130.38	6.4574	104.11	234.49
791454	9.83325e+06	9.8226	146.16	7.5208	94.035	240.195
791654	9.83325e+06	9.8226	146.09	7.495	93.606	239.696
792254	9.83325e+06	9.8228	150.69	7.6839	89.103	239.793
757854	9.83315e+06	5.8876	73.468	4.1606	63.019	136.487
757954	9.83315e+06	5.8907	72.602	4.148	62.87	135.472
758654	9.83315e+06	5.877	71.95	4.123	62.549	134.499
758754	9.83315e+06	5.876	72.106	4.1209	62.527	134.633
758854	9.83315e+06	5.8434	72.023	4.119	62.505	134.528
758954	9.83315e+06	5.826	71.913	4.1181	62.49	134.403
759054	9.83315e+06	5.8116	72.072	4.1202	62.501	134.573
759154	9.83315e+06	5.8412	72.069	4.1222	62.535	134.604
759254	9.83315e+06	5.8296	71.923	4.1234	62.56	134.483
759354	9.83315e+06	5.8023	71.94	4.1266	62.596	134.536
759454	9.83315e+06	5.7869	71.966	4.1305	62.67	134.636
759554	9.83315e+06	5.7788	71.993	4.137	62.76	134.753
759654	9.83315e+06	5.779	72.149	4.144	62.852	135.001
759754	9.83315e+06	5.7877	72.427	4.1553	62.996	135.423
759854	9.83315e+06	5.8007	72.38	4.1632	63.113	135.493
759954	9.83315e+06	5.849	72.704	4.1708	63.207	135.911
760054	9.83315e+06	5.7888	72.902	4.1713	63.231	136.133
760154	9.83315e+06	5.7883	72.774	4.1683	63.187	135.961
760254	9.83315e+06	5.8598	72.862	4.1724	63.209	136.071
760354	9.83315e+06	5.8503	72.725	4.1761	63.272	135.997
760454	9.83315e+06	5.8488	72.786	4.2055	63.743	136.529
760554	9.83315e+06	5.8643	72.94	4.2133	63.777	136.717
760654	9.83315e+06	5.7584	72.484	4.2101	63.762	136.246
760754	9.83315e+06	5.7553	72.389	4.1906	63.677	136.066
760854	9.83315e+06	5.7502	72.249	4.1967	63.529	135.778
760954	9.83315e+06	5.7456	72.017	4.2114	63.312	135.329
761054	9.83315e+06	5.7429	71.722	4.1956	63.143	134.865
761154	9.83315e+06	5.7459	71.696	4.1828	63.018	134.714
761254	9.83315e+06	5.7532	71.518	4.187	62.979	134.497
761354	9.83315e+06	5.755	71.512	4.2031	62.992	134.504
761454	9.83315e+06	5.7635	71.528	4.1998	62.989	134.517
761554	9.83315e+06	5.7746	74.945	4.1913	63.035	137.98
761654	9.83315e+06	5.7853	76.642	4.1851	63.084	139.726
761754	9.83315e+06	6.5754	81.828	4.4701	67.483	149.311
761854	9.83315e+06	6.5757	81.074	4.4873	67.568	148.642
761954	9.83315e+06	6.577	80.802	4.4878	67.598	148.4
762054	9.83315e+06	6.5777	81.115	4.4848	67.645	148.76
762154	9.83315e+06	6.5808	81.695	4.5041	67.765	149.46
762254	9.83315e+06	6.5799	81.173	4.5228	67.729	148.902
762354	9.83315e+06	6.5761	81.579	4.5226	67.601	149.18
762454	9.83315e+06	6.5812	81.515	4.4949	67.651	149.166
762554	9.83315e+06	6.5794	81.84	4.5036	67.743	149.583
762654	9.83315e+06	6.579	81.771	4.5039	67.687	149.458
762954	9.83315e+06	6.589	81.938	4.4818	67.215	149.153
763054	9.83315e+06	6.6027	81.089	4.5573	67.308	148.397
763154	9.83315e+06	6.6057	81.766	4.5371	67.303	149.069
763254	9.83315e+06	6.6054	82.453	4.4645	67.249	149.702
765254	9.83315e+06	6.3269	79.078	4.3474	63.8	142.878
765354	9.83315e+06	6.2892	76.61	4.3382	63.545	140.155
765454	9.83315e+06	6.2637	75.852	4.3038	63.221	139.073
765554	9.83315e+06	6.2051	75.843	4.3088	63.173	139.016
765654	9.83315e+06	6.2048	75.902	4.308	63.204	139.106
765754	9.83315e+06	6.2167	75.988	4.306	63.211	139.199
765854	9.83315e+06	6.2184	76.011	4.3041	63.211	139.222
765954	9.83315e+06	6.213	75.927	4.3033	63.226	139.153
766054	9.83315e+06	6.3471	76.061	4.3045	63.241	139.302
766154	9.83315e+06	6.2172	76.162	4.3071	63.268	139.43
766654	9.83315e+06	6.3271	77.122	4.319	63.393	140.515
766754	9.83315e+06	6.3272	76.306	4.3102	63.289	139.595
767754	9.83315e+06	6.2218	77.642	4.3278	63.508	141.15
767854	9.83315e+06	6.2242	76.453	4.3338	63.605	140.058
767954	9.83315e+06	6.2338	76.865	4.3394	63.727	140.592
790454	9.83315e+06	9.8228	153.93	7.8694	110.83	264.76
790554	9.83315e+06	9.8228	153.93	7.8694	110.83	264.76
790654	9.83315e+06	9.8219	130.97	6.4592	103.58	234.55
790754	9.83315e+06	9.8219	130.36	6.4544	103.35	233.71
790854	9.83315e+06	9.8219	130.56	6.4541	103.35	233.91
791954	9.83315e+06	9.8227	146.95	7.4803	91.121	238.071
792254	9.83315e+06	9.8228	150.5	7.6742	87.105	237.605
792354	9.83315e+06	9.8228	150.19	7.6806	87.491	237.681
792454	9.83315e+06	9.8228	150.15	7.672	87.675	237.825
757854	9.83305e+06	5.8648	73.856	4.1643	63.073	136.929
757954	9.83305e+06	5.863	73.504	4.1506	62.918	136.422
758054	9.83305e+06	5.8878	72.99	4.1416	62.8	135.79
758354	9.83305e+06	5.867	72.43	4.1267	62.587	135.017
758454	9.83305e+06	5.8686	72.241	4.1244	62.558	134.799
758554	9.83305e+06	5.9226	75.094	4.1229	62.534	137.628
758654	9.83305e+06	5.8843	73.661	4.1205	62.515	136.176
758754	9.83305e+06	5.8614	71.904	4.1185	62.497	134.401
758854	9.83305e+06	5.8748	72.049	4.119	62.492	134.541
758954	9.83305e+06	5.8186	72.289	4.1187	62.491	134.78
759054	9.83305e+06	5.7918	72.621	4.1192	62.502	135.123
759154	9.83305e+06	5.7793	72.087	4.1254	62.551	134.638
759254	9.83305e+06	5.7766	72.3	4.1282	62.585	134.885
759354	9.83305e+06	5.7827	72.052	4.1331	62.63	134.682
759454	9.83305e+06	5.7931	72.453	4.1329	62.695	135.148
759554	9.83305e+06	5.7909	72.407	4.139	62.775	135.182
759654	9.83305e+06	5.7946	72.482	4.1446	62.858	135.34
759754	9.83305e+06	5.7965	72.62	4.1552	63.008	135.628
759854	9.83305e+06	5.7874	72.414	4.164	63.138	135.552
759954	9.83305e+06	5.775	72.391	4.1827	63.273	135.664
760054	9.83305e+06	5.7653	73.543	4.1959	63.338	136.881
760154	9.83305e+06	5.7667	73.646	4.1896	63.318	136.964
760254	9.83305e+06	5.8413	75.057	4.1902	63.341	138.398
760354	9.83305e+06	5.8362	73.057	4.1946	63.372	136.429
760454	9.83305e+06	5.8082	73.216	4.2164	63.783	136.999
760554	9.83305e+06	5.7577	72.705	4.2144	63.774	136.479
760654	9.83305e+06	5.7549	72.361	4.1903	63.661	136.022
760754	9.83305e+06	5.7511	72.391	4.1909	63.494	135.885
760854	9.83305e+06	5.7515	72.424	4.1988	63.273	135.697
760954	9.83305e+06	5.7439	71.758	4.1955	63.065	134.823
761054	9.83305e+06	5.7508	71.555	4.195	62.989	134.544
761154	9.83305e+06	5.7584	71.541	4.1821	62.956	134.497
761254	9.83305e+06	5.77	72.009	4.1832	62.988	134.997
761354	9.83305e+06	5.782	75.122	4.196	63.077	138.199
761454	9.83305e+06	5.7945	80.463	4.1942	63.165	143.628
761554	9.83305e+06	5.8123	84.654	4.2009	63.291	147.945
761654	9.83305e+06	5.8155	73.504	4.1802	63.25	136.754
761754	9.83305e+06	5.8231	71.942	4.1899	63.306	135.248
761854	9.83305e+06	5.8318	73.113	4.1805	63.368	136.481
761954	9.83305e+06	6.5845	80.939	4.5177	67.952	148.891
762054	9.83305e+06	6.5864	81.083	4.5314	68.043	149.126
762154	9.83305e+06	6.5905	81.358	4.5541	68.021	149.379
762254	9.83305e+06	6.5827	81.191	4.5325	67.849	149.04
762354	9.83305e+06	6.5792	80.935	4.5278	67.808	148.743
762454	9.83305e+06	6.5848	81.107	4.5427	67.936	149.043
762554	9.83305e+06	6.5887	81.033	4.5751	67.992	149.025
762654	9.83305e+06	6.5905	81.225	4.5039	67.716	148.941
762854	9.83305e+06	6.5954	82.487	4.4802	67.285	149.772
762954	9.83305e+06	6.5939	81.571	4.487	67.212	148.783
763054	9.83305e+06	6.6216	81.342	4.5606	67.31	148.652
763154	9.83305e+06	6.6033	81.798	4.5006	67.241	149.039
763254	9.83305e+06	6.605	81.835	4.4824	67.263	149.098
764754	9.83305e+06	6.3657	76.535	4.3376	63.732	140.267
764854	9.83305e+06	6.3765	76.592	4.334	63.672	140.264
764954	9.83305e+06	6.3762	77.121	4.3384	63.693	140.814
765054	9.83305e+06	6.3671	76.732	4.3311	63.628	140.36
765154	9.83305e+06	6.371	76.669	4.3335	63.626	140.295
765254	9.83305e+06	6.3479	77.018	4.3391	63.649	140.667
765354	9.83305e+06	6.3064	76.402	4.3292	63.446	139.848
765454	9.83305e+06	6.2831	75.849	4.3024	63.173	139.022
765554	9.83305e+06	6.3135	75.812	4.2949	63.092	138.904
765654	9.83305e+06	6.2091	75.901	4.294	63.093	138.994
765754	9.83305e+06	6.2096	75.94	4.2954	63.103	139.043
765854	9.83305e+06	6.2072	75.9	4.2944	63.097	138.997
765954	9.83305e+06	6.2063	75.907	4.2965	63.125	139.032
766054	9.83305e+06	6.2103	75.992	4.2973	63.136	139.128
766154	9.83305e+06	6.2099	76.039	4.2981	63.148	139.187
766754	9.83305e+06	6.3204	76.041	4.2994	63.131	139.172
767154	9.83305e+06	6.2093	75.836	4.3224	63.4	139.236
789454	9.83305e+06	9.822	131.47	6.4728	103.08	234.55
789554	9.83305e+06	9.822	130.5	6.4782	103.77	234.27
790454	9.83305e+06	9.8228	153.93	7.8694	110.83	264.76
790554	9.83305e+06	9.8228	153.93	7.8694	110.83	264.76
790654	9.83305e+06	9.8219	130.57	6.4576	103.41	233.98
790754	9.83305e+06	9.8219	130.56	6.4607	103.79	234.35
790854	9.83305e+06	9.8219	130.49	6.4526	103.48	233.97
791454	9.83305e+06	9.8227	147.51	7.4713	90.014	237.524
791954	9.83305e+06	9.8227	146.64	7.4572	89.196	235.836
758054	9.83295e+06	5.8679	72.963	4.1461	62.835	135.798
758254	9.83295e+06	5.8494	72.685	4.1317	62.648	135.333
758354	9.83295e+06	5.839	72.836	4.1262	62.587	135.423
758454	9.83295e+06	5.8508	71.893	4.1224	62.532	134.425
758554	9.83295e+06	5.8565	71.98	4.119	62.505	134.485
758654	9.83295e+06	5.8532	71.963	4.1192	62.496	134.459
758754	9.83295e+06	5.8531	71.864	4.1184	62.493	134.357
758854	9.83295e+06	5.8846	72.177	4.1185	62.495	134.672
758954	9.83295e+06	5.8726	71.989	4.1188	62.497	134.486
759054	9.83295e+06	5.8395	71.87	4.1198	62.501	134.371
759154	9.83295e+06	5.7807	72.6	4.1229	62.531	135.131
759254	9.83295e+06	5.7709	72.037	4.1229	62.555	134.592
759354	9.83295e+06	5.773	72.498	4.126	62.596	135.094
759454	9.83295e+06	5.7765	72.917	4.1311	62.672	135.589
759554	9.83295e+06	5.7708	72.582	4.1361	62.747	135.329
759654	9.83295e+06	5.7753	72.528	4.1425	62.836	135.364
759754	9.83295e+06	5.7702	72.263	4.1534	62.981	135.244
759854	9.83295e+06	5.7652	72.626	4.1605	63.069	135.695
759954	9.83295e+06	5.77	72.841	4.1658	63.154	135.995
760054	9.83295e+06	5.7583	72.43	4.177	63.253	135.683
760154	9.83295e+06	5.7572	72.965	4.1795	63.272	136.237
760254	9.83295e+06	5.7588	72.721	4.1784	63.291	136.012
760354	9.83295e+06	5.7552	72.578	4.1783	63.315	135.893
760454	9.83295e+06	5.7599	72.605	4.1939	63.713	136.318
760554	9.83295e+06	5.755	72.32	4.1992	63.652	135.972
760654	9.83295e+06	5.7498	72.411	4.2117	63.493	135.904
760754	9.83295e+06	5.7457	72.026	4.2146	63.332	135.358
760854	9.83295e+06	5.7436	71.741	4.2176	63.153	134.894
760954	9.83295e+06	5.7497	71.606	4.2038	63.003	134.609
761054	9.83295e+06	5.7625	72.079	4.1892	62.98	135.059
761154	9.83295e+06	5.775	71.575	4.1745	62.988	134.563
761254	9.83295e+06	5.7904	73.104	4.1745	63.075	136.179
761354	9.83295e+06	5.8049	79.46	4.1776	63.218	142.678
761454	9.83295e+06	5.8164	79.88	4.1792	63.292	143.172
761554	9.83295e+06	5.8257	72.174	4.1708	63.316	135.49
761654	9.83295e+06	5.8386	72.21	4.1765	63.407	135.617
761754	9.83295e+06	5.8438	72.148	4.1833	63.452	135.6
761854	9.83295e+06	5.8496	73.737	4.1849	63.529	137.266
761954	9.83295e+06	5.8529	73.097	4.1873	63.567	136.664
762054	9.83295e+06	5.8617	72.471	4.1873	63.59	136.061
762154	9.83295e+06	6.5889	81.546	4.5395	68.047	149.593
762254	9.83295e+06	6.5797	80.934	4.5608	67.957	148.891
762354	9.83295e+06	6.5852	81.794	4.5547	67.962	149.756
762454	9.83295e+06	6.5834	80.962	4.5906	68.094	149.056
762554	9.83295e+06	6.5913	81.136	4.5378	67.938	149.074
762654	9.83295e+06	6.5905	81.347	4.4992	67.672	149.019
762754	9.83295e+06	6.589	81.625	4.4723	67.362	148.987
762854	9.83295e+06	6.5914	82.339	4.4744	67.247	149.586
762954	9.83295e+06	6.6035	82.096	4.4928	67.211	149.307
763054	9.83295e+06	6.628	81.347	4.5186	67.223	148.57
763154	9.83295e+06	6.6158	81.714	4.4939	67.215	148.929
763254	9.83295e+06	6.6381	81.508	4.5179	67.283	148.791
763354	9.83295e+06	6.6383	81.528	4.5392	67.341	148.869
764054	9.83295e+06	5.8805	72.746	4.1771	63.454	136.2
764154	9.83295e+06	6.2379	76.581	4.3292	63.582	140.163
764254	9.83295e+06	6.2469	76.462	4.3288	63.608	140.07
764854	9.83295e+06	6.3614	76.312	4.3243	63.483	139.795
764954	9.83295e+06	6.3664	76.317	4.3274	63.483	139.8
765054	9.83295e+06	6.3521	76.227	4.319	63.45	139.677
765154	9.83295e+06	6.3483	76.388	4.3225	63.433	139.821
765254	9.83295e+06	6.3251	76.085	4.3273	63.372	139.457
765354	9.83295e+06	6.3086	75.946	4.3301	63.275	139.221
765454	9.83295e+06	6.293	75.718	4.3071	63.096	138.814
765554	9.83295e+06	6.3129	75.801	4.2912	63.021	138.822
765654	9.83295e+06	6.2037	76.034	4.2895	63.02	139.054
765754	9.83295e+06	6.2031	75.971	4.2914	63.036	139.007
765854	9.83295e+06	6.2006	75.817	4.2906	63.034	138.851
765954	9.83295e+06	6.2016	75.894	4.2914	63.046	138.94
766054	9.83295e+06	6.203	75.831	4.2917	63.043	138.874
766154	9.83295e+06	6.3282	76.025	4.2932	63.051	139.076
767154	9.83295e+06	6.2129	76.224	4.3154	63.376	139.6
790354	9.83295e+06	9.8228	153.93	7.8694	110.83	264.76
790454	9.83295e+06	9.8228	153.93	7.8694	110.83	264.76
790554	9.83295e+06	9.8228	153.93	7.8694	110.83	264.76
790654	9.83295e+06	9.8219	130.7	6.4601	103.84	234.54
790754	9.83295e+06	9.8219	130.63	6.4551	103.74	234.37
791854	9.83295e+06	9.8227	146.48	7.4565	89.906	236.386
758254	9.83285e+06	5.8506	72.68	4.1286	62.624	135.304
758354	9.83285e+06	5.8479	71.937	4.1228	62.557	134.494
758454	9.83285e+06	5.8357	71.945	4.1205	62.517	134.462
758554	9.83285e+06	5.8382	71.924	4.1185	62.493	134.417
758654	9.83285e+06	5.8432	71.921	4.1185	62.492	134.413
758754	9.83285e+06	5.8466	71.946	4.1195	62.504	134.45
758854	9.83285e+06	5.8746	72.241	4.1203	62.52	134.761
758954	9.83285e+06	5.8776	72.129	4.1207	62.523	134.652
759054	9.83285e+06	5.8728	72.254	4.1204	62.521	134.775
759154	9.83285e+06	5.8418	71.882	4.1273	62.539	134.421
759254	9.83285e+06	5.797	72.099	4.1253	62.546	134.645
759354	9.83285e+06	5.7926	72.343	4.1266	62.581	134.924
759454	9.83285e+06	5.7832	72.84	4.1297	62.64	135.48
759554	9.83285e+06	5.7884	73.098	4.134	62.713	135.811
759654	9.83285e+06	5.7868	72.989	4.1406	62.806	135.795
759754	9.83285e+06	5.7696	72.65	4.1506	62.922	135.572
759854	9.83285e+06	5.772	72.49	4.1566	62.997	135.487
759954	9.83285e+06	5.7734	72.682	4.1626	63.078	135.76
760054	9.83285e+06	5.7545	72.281	4.1679	63.149	135.43
760154	9.83285e+06	5.7507	72.221	4.1662	63.149	135.37
760254	9.83285e+06	5.7499	72.348	4.163	63.118	135.466
760354	9.83285e+06	5.7498	72.43	4.1719	63.115	135.545
760454	9.83285e+06	5.747	72.194	4.1892	63.096	135.29
760554	9.83285e+06	5.7479	72.307	4.2135	63.397	135.704
760654	9.83285e+06	5.7462	71.917	4.2068	63.229	135.146
760754	9.83285e+06	5.7444	71.891	4.1925	63.106	134.997
760854	9.83285e+06	5.7477	71.725	4.193	63.014	134.739
760954	9.83285e+06	5.7608	71.903	4.2008	62.994	134.897
761054	9.83285e+06	5.7796	71.804	4.1868	63.035	134.839
761154	9.83285e+06	5.8061	72.04	4.1825	63.119	135.159
761254	9.83285e+06	5.8189	72.038	4.1721	63.194	135.232
761354	9.83285e+06	5.8202	76.041	4.1738	63.297	139.338
761454	9.83285e+06	5.8282	72.129	4.1683	63.331	135.46
761554	9.83285e+06	5.8416	72.248	4.1775	63.454	135.702
761654	9.83285e+06	5.8552	72.501	4.1864	63.577	136.078
761754	9.83285e+06	5.8642	72.559	4.194	63.631	136.19
761854	9.83285e+06	5.8682	74.072	4.1983	63.701	137.773
761954	9.83285e+06	5.874	74.267	4.2006	63.742	138.009
762054	9.83285e+06	5.8861	72.741	4.1966	63.713	136.454
762154	9.83285e+06	5.8739	72.35	4.1843	63.54	135.89
762254	9.83285e+06	6.5838	80.992	4.545	68.071	149.063
762354	9.83285e+06	6.5894	81.82	4.5463	68.119	149.939
762454	9.83285e+06	6.5869	81.08	4.5709	68.167	149.247
762554	9.83285e+06	6.5905	81.649	4.5248	67.94	149.589
762654	9.83285e+06	6.5835	81.119	4.4971	67.675	148.794
762754	9.83285e+06	6.5839	81.355	4.4676	67.349	148.704
762854	9.83285e+06	6.5886	81.647	4.4676	67.217	148.864
762954	9.83285e+06	6.5992	81.601	4.4745	67.155	148.756
763054	9.83285e+06	6.6331	81.06	4.5066	67.183	148.243
763154	9.83285e+06	6.6171	81.194	4.4948	67.187	148.381
763254	9.83285e+06	6.617	81.155	4.5482	67.296	148.451
763354	9.83285e+06	6.5971	82.068	4.5406	67.344	149.412
763454	9.83285e+06	6.5843	82.033	4.5177	67.339	149.372
763554	9.83285e+06	6.5873	82.596	4.4764	67.352	149.948
763754	9.83285e+06	6.5984	81.982	4.5477	67.852	149.834
763854	9.83285e+06	6.6081	81.116	4.5925	68.017	149.133
763954	9.83285e+06	6.634	83.276	4.5671	68.015	151.291
764054	9.83285e+06	5.8574	72.461	4.1705	63.346	135.807
764154	9.83285e+06	6.2346	76.906	4.3222	63.463	140.369
764254	9.83285e+06	6.236	76.271	4.3176	63.443	139.714
764354	9.83285e+06	6.2405	76.382	4.3252	63.507	139.889
764454	9.83285e+06	6.3567	76.418	4.3232	63.471	139.889
764754	9.83285e+06	6.3467	76.119	4.3294	63.343	139.462
764854	9.83285e+06	6.226	76.141	4.3151	63.29	139.431
764954	9.83285e+06	6.2254	76.164	4.3181	63.323	139.487
765054	9.83285e+06	6.3423	76.159	4.3101	63.304	139.463
765154	9.83285e+06	6.3269	75.959	4.3121	63.261	139.22
765254	9.83285e+06	6.3045	75.825	4.3139	63.204	139.029
765354	9.83285e+06	6.2917	75.703	4.3165	63.11	138.813
765454	9.83285e+06	6.294	75.716	4.2949	62.999	138.715
765554	9.83285e+06	6.3198	76.037	4.2853	62.963	139
765654	9.83285e+06	6.1937	76.098	4.2861	62.976	139.074
765754	9.83285e+06	6.2006	75.989	4.2878	62.985	138.974
765854	9.83285e+06	6.3185	75.8	4.2873	62.984	138.784
765954	9.83285e+06	6.3236	76.045	4.2866	62.979	139.024
766054	9.83285e+06	6.3198	75.843	4.2868	62.974	138.817
766154	9.83285e+06	6.1969	75.941	4.2872	62.979	138.92
767154	9.83285e+06	6.2118	76.218	4.3085	63.301	139.519
790354	9.83285e+06	9.8228	153.93	7.8694	110.83	264.76
790454	9.83285e+06	9.8228	153.93	7.8694	110.83	264.76
790554	9.83285e+06	9.8228	153.93	7.8694	110.83	264.76
790654	9.83285e+06	9.8228	153.93	7.8694	110.83	264.76
791554	9.83285e+06	9.8227	146.46	7.4462	89.293	235.753
791654	9.83285e+06	9.8226	145.88	7.4574	90.144	236.024
791854	9.83285e+06	9.8227	146.66	7.4588	90.707	237.367
758454	9.83275e+06	5.832	71.829	4.1189	62.504	134.333
758554	9.83275e+06	5.8214	71.726	4.1179	62.49	134.216
758654	9.83275e+06	5.8183	71.799	4.1205	62.51	134.309
758754	9.83275e+06	5.829	71.919	4.1213	62.538	134.457
758854	9.83275e+06	5.852	72.191	4.1253	62.586	134.777
758954	9.83275e+06	5.8688	72.129	4.129	62.611	134.74
759054	9.83275e+06	5.7809	72.529	4.1267	62.601	135.13
759154	9.83275e+06	5.7836	72.172	4.1247	62.585	134.757
759254	9.83275e+06	5.8494	72.166	4.1253	62.593	134.759
759354	9.83275e+06	5.8348	72.338	4.1288	62.639	134.977
759454	9.83275e+06	5.8467	73.112	4.1354	62.717	135.829
759554	9.83275e+06	5.8316	73.325	4.1381	62.769	136.094
759654	9.83275e+06	5.8293	73.41	4.1463	62.829	136.239
759754	9.83275e+06	5.7938	72.961	4.1555	62.904	135.865
759854	9.83275e+06	5.7652	72.245	4.155	62.944	135.189
759954	9.83275e+06	5.7566	72.358	4.1549	62.977	135.335
760054	9.83275e+06	5.7483	72.799	4.1536	62.989	135.788
760154	9.83275e+06	5.7447	72.474	4.1521	62.949	135.423
760254	9.83275e+06	5.7467	72.268	4.1591	62.875	135.143
760354	9.83275e+06	5.7412	71.885	4.1721	62.796	134.681
760454	9.83275e+06	5.7435	72.081	4.1727	62.742	134.823
760554	9.83275e+06	5.7488	71.798	4.1814	63.063	134.861
760654	9.83275e+06	5.7483	71.689	4.1793	62.999	134.688
760754	9.83275e+06	5.7522	71.651	4.1807	62.963	134.614
760854	9.83275e+06	5.76	71.747	4.2016	62.992	134.739
760954	9.83275e+06	5.7849	71.904	4.2059	63.1	135.004
761054	9.83275e+06	5.8166	72.098	4.2027	63.239	135.337
761154	9.83275e+06	5.8334	72.228	4.1857	63.347	135.575
761254	9.83275e+06	5.8434	72.171	4.1749	63.412	135.583
761354	9.83275e+06	5.8416	72.136	4.1742	63.423	135.559
761454	9.83275e+06	5.8459	72.252	4.1787	63.483	135.735
761554	9.83275e+06	5.8584	72.41	4.1879	63.611	136.021
761654	9.83275e+06	5.8752	72.609	4.201	63.775	136.384
761754	9.83275e+06	5.89	72.645	4.2092	63.879	136.524
761854	9.83275e+06	5.893	73.39	4.2123	63.919	137.309
761954	9.83275e+06	5.8984	75.131	4.2172	63.953	139.084
762054	9.83275e+06	5.9	72.631	4.2076	63.877	136.508
762154	9.83275e+06	5.9011	72.753	4.1997	63.761	136.514
762254	9.83275e+06	5.8924	72.977	4.194	63.668	136.645
762354	9.83275e+06	5.8776	72.779	4.1996	63.623	136.402
762454	9.83275e+06	5.9164	72.462	4.1828	63.529	135.991
762554	9.83275e+06	9.8649	176.95	9.7603	150.22	327.17
762654	9.83275e+06	6.5902	81.414	4.5041	67.731	149.145
762754	9.83275e+06	6.5877	81.649	4.4675	67.42	149.069
762854	9.83275e+06	6.5851	81.519	4.4606	67.232	148.751
762954	9.83275e+06	6.5901	81.97	4.4603	67.133	149.103
763054	9.83275e+06	6.6506	80.652	4.5512	67.237	147.889
763154	9.83275e+06	6.6229	80.959	4.4823	67.138	148.097
763254	9.83275e+06	6.62	81.268	4.5227	67.241	148.509
763354	9.83275e+06	6.6067	81.564	4.4915	67.241	148.805
763454	9.83275e+06	6.6009	81.612	4.488	67.315	148.927
763554	9.83275e+06	6.5995	81.644	4.4902	67.428	149.072
763654	9.83275e+06	6.6017	81.244	4.5017	67.634	148.878
763754	9.83275e+06	6.6214	81.582	4.5462	67.821	149.403
763854	9.83275e+06	6.6243	82.313	4.5575	67.873	150.186
763954	9.83275e+06	6.629	82.518	4.5395	67.783	150.301
764054	9.83275e+06	5.8454	72.336	4.1596	63.218	135.554
764154	9.83275e+06	6.3396	76.408	4.3092	63.3	139.708
764254	9.83275e+06	6.2222	76.135	4.3078	63.25	139.385
764354	9.83275e+06	6.3448	76.054	4.3124	63.263	139.317
764454	9.83275e+06	6.3198	75.899	4.3116	63.222	139.121
764754	9.83275e+06	6.3313	76.606	4.3036	63.103	139.709
764854	9.83275e+06	6.2028	75.907	4.2958	63.111	139.018
764954	9.83275e+06	6.2109	76.212	4.2987	63.149	139.361
765054	9.83275e+06	6.3212	75.899	4.2991	63.137	139.036
765154	9.83275e+06	6.3112	75.778	4.3018	63.089	138.867
765254	9.83275e+06	6.2985	75.709	4.3028	63.037	138.746
765354	9.83275e+06	6.2761	75.569	4.3015	62.992	138.561
765454	9.83275e+06	6.2843	75.577	4.2848	62.938	138.515
765554	9.83275e+06	6.1882	76.001	4.2835	62.935	138.936
765654	9.83275e+06	6.1886	75.892	4.2841	62.943	138.835
765754	9.83275e+06	6.3116	75.904	4.2853	62.947	138.851
765854	9.83275e+06	6.3163	75.885	4.2849	62.941	138.826
765954	9.83275e+06	6.189	75.747	4.2841	62.94	138.687
766054	9.83275e+06	6.1752	75.719	4.2896	62.953	138.672
766154	9.83275e+06	6.1683	75.473	4.295	62.97	138.443
766254	9.83275e+06	6.1815	75.646	4.296	62.974	138.62
766354	9.83275e+06	6.3165	76.981	4.2982	62.981	139.962
766454	9.83275e+06	6.1971	76.239	4.3002	62.998	139.237
766554	9.83275e+06	6.1955	75.92	4.2985	62.985	138.905
790554	9.83275e+06	9.8228	153.93	7.8694	110.83	264.76
791554	9.83275e+06	9.8227	146.54	7.474	91.335	237.875
791654	9.83275e+06	9.8227	146.43	7.4665	91.586	238.016
758454	9.83265e+06	5.8275	71.937	4.1186	62.498	134.435
758554	9.83265e+06	5.8121	71.797	4.118	62.492	134.289
758654	9.83265e+06	5.8021	71.759	4.1197	62.515	134.274
758754	9.83265e+06	5.7992	71.728	4.123	62.562	134.29
758854	9.83265e+06	5.8164	71.919	4.129	62.646	134.565
758954	9.83265e+06	5.8563	72.19	4.1342	62.705	134.895
759054	9.83265e+06	5.7769	72.348	4.134	62.694	135.042
759154	9.83265e+06	5.7776	72.196	4.1298	62.653	134.849
759254	9.83265e+06	5.8447	72.134	4.13	62.656	134.79
759354	9.83265e+06	5.8245	72.306	4.134	62.716	135.022
759454	9.83265e+06	5.8332	72.619	4.1453	62.797	135.416
759554	9.83265e+06	5.8267	72.633	4.1491	62.835	135.468
759654	9.83265e+06	5.8186	72.865	4.1583	62.878	135.743
759754	9.83265e+06	5.7523	72.227	4.1604	62.904	135.131
759854	9.83265e+06	5.747	72.274	4.1525	62.893	135.167
759954	9.83265e+06	5.7478	72.193	4.1461	62.879	135.072
760054	9.83265e+06	5.7426	72.367	4.1443	62.858	135.225
760154	9.83265e+06	5.7415	72.216	4.1553	62.806	135.022
760254	9.83265e+06	5.7423	71.876	4.1812	62.731	134.607
760354	9.83265e+06	5.7472	71.615	4.1633	62.627	134.242
760454	9.83265e+06	5.7477	71.681	4.1597	62.596	134.277
760554	9.83265e+06	5.7508	71.541	4.1661	62.584	134.125
760654	9.83265e+06	5.7573	71.529	4.1779	62.949	134.478
760754	9.83265e+06	5.764	71.591	4.1837	62.97	134.561
760854	9.83265e+06	5.7771	71.854	4.1851	63.021	134.875
760954	9.83265e+06	5.8169	72.146	4.1915	63.219	135.365
761054	9.83265e+06	5.838	72.399	4.1798	63.357	135.756
761154	9.83265e+06	5.8427	72.606	4.1816	63.489	136.095
761254	9.83265e+06	5.8628	83.063	4.205	63.691	146.754
761354	9.83265e+06	5.8609	72.322	4.1857	63.58	135.902
761454	9.83265e+06	5.8598	72.419	4.1883	63.604	136.023
761554	9.83265e+06	5.8718	72.58	4.198	63.741	136.321
761654	9.83265e+06	5.8888	72.89	4.2097	63.905	136.795
761754	9.83265e+06	5.9026	72.911	4.2187	64.029	136.94
761854	9.83265e+06	5.929	74.153	4.2201	64.033	138.186
761954	9.83265e+06	5.9654	73.381	4.2207	63.96	137.341
762054	9.83265e+06	6.0026	73.439	4.2089	63.885	137.324
762154	9.83265e+06	5.9629	73.006	4.1982	63.723	136.729
762254	9.83265e+06	5.9566	72.88	4.1879	63.601	136.481
762354	9.83265e+06	5.8932	72.845	4.1941	63.593	136.438
762454	9.83265e+06	5.9085	72.358	4.1785	63.479	135.837
762554	9.83265e+06	5.8978	72.426	4.1719	63.329	135.755
762654	9.83265e+06	9.9064	177.51	9.9119	150.47	327.98
762754	9.83265e+06	10.062	178.54	10.04	150.59	329.13
762854	9.83265e+06	10.202	178.82	10.119	150.61	329.43
762954	9.83265e+06	6.5888	82.083	4.4652	67.156	149.239
763054	9.83265e+06	6.585	80.849	4.5543	67.255	148.104
763154	9.83265e+06	6.6076	80.778	4.536	67.221	147.999
763254	9.83265e+06	6.6168	81.211	4.4929	67.173	148.384
763354	9.83265e+06	6.613	81.341	4.4747	67.18	148.521
763454	9.83265e+06	6.605	81.543	4.4787	67.268	148.811
763554	9.83265e+06	6.6024	82.694	4.4873	67.406	150.1
763654	9.83265e+06	6.6103	81.733	4.5071	67.606	149.339
763754	9.83265e+06	6.6418	81.59	4.5355	67.727	149.317
763854	9.83265e+06	6.6235	82.189	4.5327	67.72	149.909
763954	9.83265e+06	5.9233	72.226	4.1523	63.103	135.329
764054	9.83265e+06	5.8491	73.15	4.1534	63.124	136.274
764154	9.83265e+06	5.9024	72.181	4.1599	63.101	135.282
764254	9.83265e+06	6.2092	76.333	4.3047	63.108	139.441
764354	9.83265e+06	6.2107	76.042	4.3006	63.114	139.156
764454	9.83265e+06	6.3102	75.786	4.299	63.087	138.873
764754	9.83265e+06	6.197	76.336	4.289	63.006	139.342
764854	9.83265e+06	6.1942	75.954	4.2907	63.036	138.99
764954	9.83265e+06	6.3277	76.102	4.2926	63.052	139.154
765054	9.83265e+06	6.3034	75.75	4.2975	63.04	138.79
765154	9.83265e+06	6.2977	75.662	4.2984	62.999	138.661
765254	9.83265e+06	6.2826	75.654	4.2948	62.967	138.621
765354	9.83265e+06	6.2755	75.662	4.2854	62.939	138.601
765454	9.83265e+06	6.2874	75.604	4.2834	62.93	138.534
765554	9.83265e+06	6.1857	76.037	4.2844	62.934	138.971
765654	9.83265e+06	6.1904	75.848	4.2846	62.942	138.79
765754	9.83265e+06	6.3071	75.97	4.285	62.936	138.906
765854	9.83265e+06	6.1708	75.502	4.2841	62.932	138.434
765954	9.83265e+06	6.1648	75.313	4.2849	62.942	138.255
766054	9.83265e+06	6.1737	75.272	4.2888	62.954	138.226
766154	9.83265e+06	6.1748	75.228	4.2983	62.972	138.2
766254	9.83265e+06	6.1814	75.232	4.2997	62.974	138.206
766354	9.83265e+06	6.1811	75.261	4.2996	62.974	138.235
791654	9.83265e+06	9.8227	146.44	7.4121	91.362	237.802
758354	9.83255e+06	5.8444	71.996	4.1194	62.509	134.505
758454	9.83255e+06	5.8261	71.993	4.1181	62.493	134.486
758554	9.83255e+06	5.8097	71.743	4.118	62.494	134.237
758654	9.83255e+06	5.8022	71.707	4.12	62.52	134.227
758754	9.83255e+06	5.797	71.938	4.1248	62.573	134.511
758854	9.83255e+06	5.7946	71.935	4.131	62.674	134.609
758954	9.83255e+06	5.8046	72.013	4.1432	62.782	134.795
759054	9.83255e+06	5.7751	72.326	4.1437	62.788	135.114
759154	9.83255e+06	5.7732	72.264	4.1361	62.745	135.009
759254	9.83255e+06	5.8553	72.322	4.1419	62.726	135.048
759354	9.83255e+06	5.7964	71.988	4.1413	62.762	134.75
759454	9.83255e+06	5.7785	72.266	4.1551	62.828	135.094
759554	9.83255e+06	5.7504	72.192	4.1536	62.84	135.032
759654	9.83255e+06	5.7595	72.261	4.1522	62.848	135.109
759754	9.83255e+06	5.7445	71.887	4.1673	63.252	135.139
759854	9.83255e+06	5.7477	72.2	4.1581	63.21	135.41
759954	9.83255e+06	5.7464	72.428	4.155	63.172	135.6
760054	9.83255e+06	5.7476	72.743	4.1589	63.135	135.878
760154	9.83255e+06	5.7417	72.257	4.1511	62.678	134.935
760254	9.83255e+06	5.7486	72.226	4.1588	62.599	134.825
760354	9.83255e+06	5.7577	71.565	4.1599	62.561	134.126
760454	9.83255e+06	5.7622	71.7	4.1765	62.594	134.294
760554	9.83255e+06	5.7677	72.593	4.1834	62.625	135.218
760654	9.83255e+06	5.7779	72.063	4.1965	63.031	135.094
760754	9.83255e+06	5.7978	72.334	4.1866	63.067	135.401
760854	9.83255e+06	5.8065	71.934	4.1884	63.153	135.087
760954	9.83255e+06	5.8252	72.125	4.1756	63.32	135.445
761054	9.83255e+06	5.8432	72.255	4.179	63.463	135.718
761154	9.83255e+06	5.8553	72.516	4.1878	63.597	136.113
761254	9.83255e+06	5.8783	82.31	4.2185	63.838	146.148
761354	9.83255e+06	5.8825	72.746	4.2024	63.788	136.534
761454	9.83255e+06	5.8808	72.531	4.1991	63.763	136.294
761554	9.83255e+06	5.8857	72.736	4.2084	63.88	136.616
761654	9.83255e+06	5.9057	72.889	4.2259	64.082	136.971
761754	9.83255e+06	5.9419	74.111	4.2277	64.132	138.243
761854	9.83255e+06	5.9906	73.757	4.2145	63.955	137.712
761954	9.83255e+06	5.9729	72.987	4.2075	63.818	136.805
762054	9.83255e+06	5.9785	72.819	4.1954	63.673	136.492
762154	9.83255e+06	5.9496	72.721	4.1853	63.562	136.283
762254	9.83255e+06	5.9498	72.546	4.1772	63.459	136.005
762354	9.83255e+06	5.8756	72.663	4.1773	63.461	136.124
762454	9.83255e+06	5.9046	72.451	4.1773	63.443	135.894
762554	9.83255e+06	5.87	72.084	4.17	63.302	135.386
762654	9.83255e+06	5.845	71.886	4.1611	63.126	135.012
762754	9.83255e+06	10.219	178.18	10.031	150.63	328.81
762854	9.83255e+06	10.323	178.74	10.1	150.65	329.39
762954	9.83255e+06	10.4	179.06	10.172	150.62	329.68
763054	9.83255e+06	10.469	178.84	10.235	150.56	329.4
763154	9.83255e+06	10.008	177.13	10.197	150.47	327.6
763254	9.83255e+06	6.6301	81.174	4.5065	67.178	148.352
763354	9.83255e+06	6.6216	81.47	4.467	67.139	148.609
763454	9.83255e+06	6.6138	82.416	4.4624	67.212	149.628
763554	9.83255e+06	6.6091	81.888	4.4814	67.357	149.245
763654	9.83255e+06	5.8184	72.352	4.1491	63.023	135.375
763754	9.83255e+06	5.828	72.239	4.1538	63.07	135.309
763854	9.83255e+06	5.9189	72.198	4.1487	63.05	135.248
763954	9.83255e+06	5.9292	74.345	4.1459	63.027	137.372
764054	9.83255e+06	5.9131	72.186	4.1459	63.026	135.212
764154	9.83255e+06	5.8846	71.987	4.1481	62.99	134.977
764254	9.83255e+06	6.2006	76.196	4.2907	63.004	139.2
764354	9.83255e+06	6.1993	75.986	4.2924	63.016	139.002
764454	9.83255e+06	6.3038	75.704	4.2919	63.008	138.712
764754	9.83255e+06	6.1897	76.103	4.2852	62.96	139.063
764854	9.83255e+06	6.1922	76.128	4.2885	62.98	139.108
764954	9.83255e+06	6.3158	75.919	4.2941	62.994	138.913
765054	9.83255e+06	6.2896	75.68	4.2916	62.971	138.651
765154	9.83255e+06	6.2907	75.675	4.2895	62.946	138.621
765254	9.83255e+06	6.2834	75.649	4.2856	62.935	138.584
765454	9.83255e+06	6.2909	75.666	4.2858	62.947	138.613
765554	9.83255e+06	6.1832	75.752	4.2867	62.951	138.703
765654	9.83255e+06	6.1892	75.782	4.2853	62.945	138.727
765754	9.83255e+06	6.1854	75.783	4.286	62.955	138.738
765854	9.83255e+06	6.1661	75.435	4.2886	62.943	138.378
765954	9.83255e+06	6.1677	75.387	4.2844	62.938	138.325
766054	9.83255e+06	6.1697	75.367	4.2904	62.969	138.336
766154	9.83255e+06	6.1814	75.268	4.2866	62.969	138.237
766254	9.83255e+06	6.1849	75.275	4.2859	62.97	138.245
758354	9.83245e+06	5.9172	77.36	4.1206	62.511	139.871
758454	9.83245e+06	5.8122	71.825	4.1186	62.491	134.316
758554	9.83245e+06	5.794	71.587	4.1183	62.496	134.083
758654	9.83245e+06	5.7846	71.635	4.1193	62.514	134.149
758754	9.83245e+06	5.7813	71.859	4.1235	62.559	134.418
758854	9.83245e+06	5.7766	71.777	4.1314	62.668	134.445
758954	9.83245e+06	5.7633	71.828	4.1399	62.767	134.595
759054	9.83245e+06	5.741	71.837	4.152	62.799	134.636
759154	9.83245e+06	5.7397	71.8	4.1419	62.762	134.562
759254	9.83245e+06	5.7378	71.95	4.1362	62.702	134.652
759354	9.83245e+06	5.7516	71.714	4.1326	62.694	134.408
759454	9.83245e+06	5.7513	72.253	4.1432	62.771	135.024
759554	9.83245e+06	5.7474	72.091	4.1465	62.78	134.871
759654	9.83245e+06	5.7443	72.381	4.1397	62.763	135.144
759754	9.83245e+06	5.7411	72.065	4.1351	62.725	134.79
759854	9.83245e+06	5.7454	71.916	4.1552	63.075	134.991
759954	9.83245e+06	5.7481	72.264	4.1595	63.027	135.291
760054	9.83245e+06	5.7518	73.006	4.1619	62.994	136
760654	9.83245e+06	5.8174	72.066	4.181	63.196	135.262
760754	9.83245e+06	5.8285	72.315	4.183	63.271	135.586
760854	9.83245e+06	5.8391	72.219	4.1874	63.39	135.609
760954	9.83245e+06	5.9001	75.951	4.181	63.478	139.429
761054	9.83245e+06	5.8565	72.43	4.1878	63.591	136.021
761154	9.83245e+06	5.8685	72.646	4.1964	63.718	136.364
761254	9.83245e+06	5.8877	72.871	4.2115	63.912	136.783
761354	9.83245e+06	5.9013	73.15	4.2205	63.998	137.148
761454	9.83245e+06	5.8996	72.88	4.2153	63.954	136.834
761554	9.83245e+06	5.9105	72.995	4.2324	64.146	137.141
761654	9.83245e+06	5.9843	73.795	4.2402	64.279	138.074
761754	9.83245e+06	5.9715	73.112	4.2212	64.044	137.156
761854	9.83245e+06	5.9381	72.647	4.1961	63.709	136.356
761954	9.83245e+06	5.9421	72.595	4.1863	63.581	136.176
762054	9.83245e+06	5.9317	72.56	4.1767	63.452	136.012
762154	9.83245e+06	5.9435	72.472	4.1714	63.379	135.851
762254	9.83245e+06	5.9297	72.372	4.1689	63.324	135.696
762354	9.83245e+06	5.8562	72.508	4.1706	63.328	135.836
762454	9.83245e+06	5.949	74.063	4.1765	63.407	137.47
762554	9.83245e+06	5.8926	73.118	4.1694	63.323	136.441
762654	9.83245e+06	5.8623	71.969	4.1611	63.17	135.139
762754	9.83245e+06	5.8341	71.846	4.1519	63.017	134.863
762854	9.83245e+06	10.173	178.51	10.071	150.65	329.16
762954	9.83245e+06	10.208	177.82	10.146	150.66	328.48
763054	9.83245e+06	10.358	177.03	10.231	150.65	327.68
763154	9.83245e+06	10.636	179.54	10.193	150.43	329.97
763254	9.83245e+06	10.604	178.29	10.186	150.44	328.73
763354	9.83245e+06	11.128	179.73	10.24	150.56	330.29
763454	9.83245e+06	11.146	180.09	10.202	150.61	330.7
763554	9.83245e+06	11.198	179.99	10.122	150.63	330.62
763654	9.83245e+06	11.203	179.64	10.06	150.62	330.26
763754	9.83245e+06	5.8027	72.159	4.1409	62.958	135.117
763854	9.83245e+06	5.8968	72.058	4.1426	62.97	135.028
763954	9.83245e+06	5.8959	72.022	4.1399	62.941	134.963
764054	9.83245e+06	5.8858	72.073	4.1433	62.933	135.006
764454	9.83245e+06	6.3076	75.77	4.2883	62.948	138.718
764554	9.83245e+06	6.296	76.217	4.2871	62.94	139.157
764654	9.83245e+06	6.3148	76.314	4.2842	62.933	139.247
764754	9.83245e+06	6.189	76.058	4.2837	62.934	138.992
764854	9.83245e+06	6.1889	75.944	4.2852	62.939	138.883
764954	9.83245e+06	6.3007	75.885	4.2873	62.941	138.826
765054	9.83245e+06	6.285	75.675	4.2899	62.942	138.617
765154	9.83245e+06	6.2857	75.669	4.2881	62.946	138.615
765454	9.83245e+06	6.2974	75.758	4.2933	63.022	138.78
765554	9.83245e+06	6.1827	75.796	4.2911	63.018	138.814
765654	9.83245e+06	6.1808	75.799	4.2886	62.997	138.796
765754	9.83245e+06	6.1619	75.402	4.2884	62.979	138.381
765854	9.83245e+06	6.1623	75.405	4.287	62.949	138.354
765954	9.83245e+06	6.1673	75.45	4.2855	62.934	138.384
766054	9.83245e+06	6.1695	75.646	4.2857	62.962	138.608
766154	9.83245e+06	6.1758	75.471	4.2883	63.011	138.482
766554	9.83245e+06	6.1836	75.444	4.2912	63.05	138.494
758454	9.83235e+06	5.788	71.942	4.1214	62.505	134.447
758554	9.83235e+06	5.7842	71.604	4.1181	62.493	134.097
758654	9.83235e+06	5.7776	71.605	4.1189	62.507	134.112
758754	9.83235e+06	5.7741	71.915	4.1219	62.539	134.454
758854	9.83235e+06	5.757	71.646	4.1301	62.62	134.266
758954	9.83235e+06	5.7511	72.047	4.1369	62.675	134.722
759054	9.83235e+06	5.7462	71.916	4.1428	62.692	134.608
759154	9.83235e+06	5.7451	72.254	4.149	62.662	134.916
759254	9.83235e+06	5.7462	72.096	4.1402	62.612	134.708
759354	9.83235e+06	5.7579	72.239	4.1404	62.619	134.858
759454	9.83235e+06	5.7557	72.89	4.1384	62.663	135.553
759554	9.83235e+06	5.7504	72.706	4.138	62.682	135.388
759654	9.83235e+06	5.745	72.092	4.144	62.671	134.763
759754	9.83235e+06	5.747	72.502	4.1588	62.647	135.149
759854	9.83235e+06	5.7514	72.272	4.183	63.006	135.278
759954	9.83235e+06	5.7582	72.537	4.1988	63	135.537
760054	9.83235e+06	5.7598	72.336	4.1749	62.947	135.283
760354	9.83235e+06	5.8117	72.968	4.2002	63.148	136.116
760454	9.83235e+06	5.822	72.071	4.2232	63.306	135.377
760554	9.83235e+06	5.8321	72.209	4.1916	63.321	135.53
760654	9.83235e+06	5.8426	72.307	4.1979	63.427	135.734
760754	9.83235e+06	5.8674	72.928	4.202	63.534	136.462
760854	9.83235e+06	5.861	73.614	4.1924	63.596	137.21
760954	9.83235e+06	5.9324	76.679	4.1914	63.642	140.321
761054	9.83235e+06	5.9407	77.399	4.1979	63.723	141.122
761154	9.83235e+06	5.8808	72.646	4.2033	63.807	136.453
761254	9.83235e+06	5.8943	72.952	4.2148	63.97	136.922
761354	9.83235e+06	5.9122	73.033	4.2297	64.133	137.166
761454	9.83235e+06	5.9174	72.946	4.226	64.133	137.079
761554	9.83235e+06	5.9259	73.24	4.2407	64.291	137.531
761654	9.83235e+06	5.9724	73.275	4.2342	64.239	137.514
761754	9.83235e+06	5.9431	72.872	4.2152	63.98	136.852
761854	9.83235e+06	5.9229	72.56	4.1941	63.69	136.25
761954	9.83235e+06	5.9096	72.395	4.181	63.514	135.909
762054	9.83235e+06	5.9004	72.306	4.1729	63.379	135.685
762154	9.83235e+06	5.9274	72.387	4.1728	63.307	135.694
762254	9.83235e+06	5.9188	72.294	4.1697	63.272	135.566
762354	9.83235e+06	5.8596	72.509	4.1668	63.263	135.772
762454	9.83235e+06	5.8625	72.652	4.1648	63.28	135.932
762554	9.83235e+06	5.9078	72.949	4.1636	63.253	136.202
762654	9.83235e+06	5.8665	71.948	4.1532	63.135	135.083
762754	9.83235e+06	5.8302	71.873	4.1458	63.006	134.879
762854	9.83235e+06	5.808	71.761	4.1428	62.934	134.695
762954	9.83235e+06	10.44	178.98	10.139	150.64	329.62
763054	9.83235e+06	10.565	179.26	10.201	150.62	329.88
763154	9.83235e+06	10.61	178.52	10.217	150.62	329.14
763254	9.83235e+06	10.64	179.01	10.229	150.53	329.54
763354	9.83235e+06	10.892	179.35	10.181	150.5	329.85
763454	9.83235e+06	11.324	180.19	10.218	150.57	330.76
763554	9.83235e+06	11.279	180.39	10.19	150.59	330.98
763654	9.83235e+06	11.191	179.98	10.118	150.62	330.6
763754	9.83235e+06	5.7923	72.082	4.1379	62.921	135.003
763854	9.83235e+06	5.8902	72.175	4.1405	62.926	135.101
763954	9.83235e+06	5.8572	71.912	4.1378	62.905	134.817
764054	9.83235e+06	5.8659	71.889	4.1355	62.889	134.778
764454	9.83235e+06	6.193	76.314	4.293	62.955	139.269
764554	9.83235e+06	6.3072	76.258	4.2857	62.941	139.199
764654	9.83235e+06	6.1904	76.281	4.2846	62.942	139.223
764754	9.83235e+06	6.1901	76.132	4.2847	62.941	139.073
764854	9.83235e+06	6.3122	76.227	4.2854	62.94	139.167
764954	9.83235e+06	6.2991	75.899	4.2876	62.945	138.844
765054	9.83235e+06	6.2823	75.743	4.2916	62.961	138.704
765154	9.83235e+06	6.2757	75.683	4.2926	62.992	138.675
765254	9.83235e+06	6.2825	75.768	4.2939	63.025	138.793
765354	9.83235e+06	6.288	75.789	4.2935	63.056	138.845
765454	9.83235e+06	6.1894	75.901	4.3022	63.086	138.987
765554	9.83235e+06	6.1778	75.752	4.3028	63.08	138.832
765654	9.83235e+06	6.1614	75.381	4.2899	63.021	138.402
765754	9.83235e+06	6.1621	75.295	4.2911	62.971	138.266
765854	9.83235e+06	6.1641	75.243	4.2896	62.945	138.188
765954	9.83235e+06	6.1664	75.273	4.2909	62.943	138.216
766054	9.83235e+06	6.1727	75.473	4.3046	63.004	138.477
766154	9.83235e+06	6.1832	75.502	4.2945	63.057	138.559
766254	9.83235e+06	6.209	75.461	4.2969	63.082	138.543
758554	9.83225e+06	5.7804	71.598	4.1179	62.489	134.087
758654	9.83225e+06	5.7686	71.6	4.1192	62.495	134.095
758754	9.83225e+06	5.7624	71.545	4.1251	62.515	134.06
758854	9.83225e+06	5.7559	71.705	4.1442	62.568	134.273
758954	9.83225e+06	5.7566	72.432	4.1477	62.595	135.027
759054	9.83225e+06	5.7531	72.887	4.1492	62.595	135.482
759154	9.83225e+06	5.7543	72.509	4.1433	62.561	135.07
759254	9.83225e+06	5.755	72.279	4.1304	62.531	134.81
759354	9.83225e+06	5.7593	72.025	4.1271	62.532	134.557
759454	9.83225e+06	5.7575	72.781	4.1361	62.566	135.347
759554	9.83225e+06	5.7518	72.24	4.1427	62.58	134.82
759654	9.83225e+06	5.7488	72.47	4.15	62.58	135.05
759754	9.83225e+06	5.7547	72.447	4.157	62.567	135.014
759854	9.83225e+06	5.7595	72.062	4.171	62.581	134.643
759954	9.83225e+06	5.7711	72.113	4.1977	62.994	135.107
760354	9.83225e+06	5.8308	72.372	4.2065	63.339	135.711
760454	9.83225e+06	5.8514	72.447	4.1946	63.462	135.909
760654	9.83225e+06	5.8601	72.462	4.1941	63.63	136.092
760754	9.83225e+06	5.8732	72.727	4.2033	63.758	136.485
760854	9.83225e+06	5.9441	76.604	4.2076	63.82	140.424
760954	9.83225e+06	5.986	78.323	4.2079	63.856	142.179
761054	9.83225e+06	5.9636	78.178	4.2124	63.918	142.096
761154	9.83225e+06	5.9661	77.979	4.2174	63.987	141.966
761254	9.83225e+06	5.905	73.046	4.2242	64.093	137.139
761354	9.83225e+06	5.9232	73.153	4.2363	64.267	137.42
761454	9.83225e+06	5.9362	73.178	4.243	64.332	137.51
761554	9.83225e+06	5.9887	73.396	4.253	64.34	137.736
761654	9.83225e+06	5.9889	73.213	4.2295	64.167	137.38
761754	9.83225e+06	5.9688	72.939	4.2145	63.939	136.878
761854	9.83225e+06	5.9331	72.598	4.1909	63.643	136.241
761954	9.83225e+06	5.9078	72.392	4.179	63.485	135.877
762054	9.83225e+06	5.8892	72.25	4.1712	63.359	135.609
762154	9.83225e+06	5.8911	72.189	4.1719	63.28	135.469
762254	9.83225e+06	5.9003	72.223	4.1683	63.236	135.459
762354	9.83225e+06	9.7224	177.01	9.8154	150.39	327.4
762454	9.83225e+06	5.8509	72.434	4.1561	63.163	135.597
762554	9.83225e+06	5.9223	72.255	4.1548	63.146	135.401
762654	9.83225e+06	5.8912	72.303	4.1575	63.127	135.43
762754	9.83225e+06	5.8315	71.812	4.1455	63.031	134.843
762854	9.83225e+06	5.8085	71.778	4.1409	62.963	134.741
762954	9.83225e+06	5.7945	71.612	4.1386	62.92	134.532
763054	9.83225e+06	10.466	179.13	10.132	150.65	329.78
763154	9.83225e+06	10.511	178.77	10.158	150.65	329.42
763254	9.83225e+06	10.538	178.89	10.177	150.6	329.49
763354	9.83225e+06	10.441	178.34	10.186	150.5	328.84
763454	9.83225e+06	10.129	178.61	10.205	150.5	329.11
763554	9.83225e+06	11.322	180.3	10.239	150.57	330.87
763654	9.83225e+06	5.7792	72.019	4.1516	62.908	134.927
763754	9.83225e+06	5.7867	71.984	4.1427	62.901	134.885
763854	9.83225e+06	5.8069	73.003	4.1406	62.92	135.923
763954	9.83225e+06	5.8425	71.779	4.1357	62.89	134.669
764054	9.83225e+06	5.8397	72.07	4.1341	62.876	134.946
764354	9.83225e+06	6.3076	76.012	4.3042	63.021	139.033
764454	9.83225e+06	6.1833	75.827	4.307	63.018	138.845
764554	9.83225e+06	6.1882	76.045	4.2939	62.988	139.033
764654	9.83225e+06	6.1862	76.298	4.2885	62.974	139.272
764754	9.83225e+06	6.1889	76.025	4.288	62.971	138.996
764854	9.83225e+06	6.3061	76.06	4.2876	62.969	139.029
764954	9.83225e+06	6.2931	76.126	4.2889	62.979	139.105
765054	9.83225e+06	6.2786	75.751	4.291	63	138.751
765154	9.83225e+06	6.2803	75.859	4.2925	63.05	138.909
765254	9.83225e+06	6.2767	75.722	4.3	63.08	138.802
765354	9.83225e+06	6.2822	75.834	4.3099	63.107	138.941
765454	9.83225e+06	6.1629	75.45	4.3107	63.108	138.558
765554	9.83225e+06	6.1625	75.402	4.2937	63.061	138.463
765654	9.83225e+06	6.1603	75.328	4.2917	63.001	138.329
765754	9.83225e+06	6.1631	75.355	4.3008	62.964	138.319
765854	9.83225e+06	6.1689	75.222	4.3027	62.968	138.19
765954	9.83225e+06	6.1747	75.293	4.3081	63	138.293
766054	9.83225e+06	6.1823	75.476	4.3136	63.076	138.552
766154	9.83225e+06	6.1926	75.488	4.2981	63.137	138.625
766254	9.83225e+06	6.2159	75.468	4.2956	63.123	138.591
791654	9.83225e+06	9.8227	147.56	7.5483	97.759	245.319
758654	9.83215e+06	5.7774	71.674	4.1405	62.554	134.228
758754	9.83215e+06	5.7738	71.582	4.1389	62.538	134.12
758854	9.83215e+06	5.7764	71.75	4.1463	62.546	134.296
758954	9.83215e+06	5.7745	72.494	4.1576	62.564	135.058
759054	9.83215e+06	5.7728	72.584	4.1491	62.548	135.132
759154	9.83215e+06	5.7753	72.641	4.1258	62.51	135.151
759254	9.83215e+06	5.7705	71.956	4.1187	62.493	134.449
759354	9.83215e+06	5.7688	72.498	4.1184	62.492	134.99
759454	9.83215e+06	5.7635	72.417	4.1197	62.495	134.912
759554	9.83215e+06	5.7572	72.082	4.1253	62.505	134.587
759654	9.83215e+06	5.7605	71.955	4.1411	62.534	134.489
759754	9.83215e+06	5.7763	72.249	4.171	62.621	134.87
759854	9.83215e+06	5.7892	72.219	4.1722	62.677	134.896
760854	9.83215e+06	5.9127	73.023	4.2258	64.116	137.139
760954	9.83215e+06	5.976	76.555	4.228	64.145	140.7
761054	9.83215e+06	5.9305	74.554	4.2313	64.19	138.744
761154	9.83215e+06	5.9859	77.564	4.2356	64.248	141.812
761254	9.83215e+06	5.9954	77.832	4.2431	64.352	142.184
761354	9.83215e+06	5.9438	73.486	4.2533	64.493	137.979
761454	9.83215e+06	5.9823	73.444	4.2535	64.499	137.943
761554	9.83215e+06	5.9922	73.25	4.2333	64.227	137.477
761654	9.83215e+06	5.9731	72.989	4.2187	63.97	136.959
761754	9.83215e+06	5.9498	72.763	4.2007	63.732	136.495
761854	9.83215e+06	5.9352	72.547	4.1833	63.543	136.09
761954	9.83215e+06	5.9121	72.476	4.1764	63.438	135.914
762054	9.83215e+06	5.8863	72.24	4.1727	63.356	135.596
762154	9.83215e+06	5.8588	72.052	4.1697	63.277	135.329
762254	9.83215e+06	9.9578	176.7	9.8031	150.4	327.1
762354	9.83215e+06	9.9171	177.22	9.8352	150.4	327.62
762454	9.83215e+06	5.8998	72.107	4.1537	63.082	135.189
762554	9.83215e+06	5.906	72.9	4.1541	63.088	135.988
762654	9.83215e+06	5.9042	72.122	4.1467	63.033	135.155
762754	9.83215e+06	5.8819	72.107	4.143	62.989	135.096
762854	9.83215e+06	5.8739	71.922	4.1441	62.967	134.889
762954	9.83215e+06	5.8442	73.347	4.1431	62.958	136.305
763054	9.83215e+06	5.819	74.142	4.1395	62.925	137.067
763154	9.83215e+06	5.804	74.097	4.1401	62.907	137.004
763254	9.83215e+06	5.8104	75.503	4.1428	62.928	138.431
763354	9.83215e+06	10.322	178.12	10.218	150.57	328.69
763454	9.83215e+06	10.309	179	10.22	150.47	329.47
763554	9.83215e+06	11.452	180.52	10.225	150.42	330.94
763654	9.83215e+06	5.7611	71.836	4.1382	62.918	134.754
763754	9.83215e+06	5.7633	71.893	4.1483	62.904	134.797
763854	9.83215e+06	5.7881	71.954	4.1352	62.881	134.835
763954	9.83215e+06	5.8552	71.92	4.1342	62.876	134.796
764254	9.83215e+06	5.8225	71.868	4.1458	63.001	134.869
764354	9.83215e+06	6.2805	75.79	4.296	63.095	138.885
764454	9.83215e+06	6.1724	75.795	4.296	63.091	138.886
764554	9.83215e+06	6.1863	76.242	4.2939	63.071	139.313
764654	9.83215e+06	6.1852	76.094	4.2948	63.071	139.165
764754	9.83215e+06	6.3098	76.261	4.2949	63.064	139.325
764854	9.83215e+06	6.1889	76.095	4.2948	63.068	139.163
764954	9.83215e+06	6.2991	76.041	4.2937	63.064	139.105
765054	9.83215e+06	6.2976	75.886	4.2951	63.077	138.963
765154	9.83215e+06	6.1679	75.41	4.3095	63.099	138.509
765454	9.83215e+06	6.1683	75.333	4.2938	63.046	138.379
765554	9.83215e+06	6.1612	75.377	4.2901	63.021	138.398
765654	9.83215e+06	6.1605	75.396	4.2871	62.976	138.372
765754	9.83215e+06	6.1633	75.341	4.3066	62.971	138.312
765854	9.83215e+06	6.1708	75.342	4.3012	62.995	138.337
765954	9.83215e+06	6.1817	75.394	4.3033	63.085	138.479
766054	9.83215e+06	6.2017	76.225	4.3051	63.185	139.41
766154	9.83215e+06	6.2039	75.732	4.3064	63.268	139
766354	9.83215e+06	6.2065	75.513	4.3019	63.197	138.71
791554	9.83215e+06	9.8228	147.69	7.5038	98.171	245.861
791654	9.83215e+06	9.8228	147.7	7.5106	98.098	245.798
791754	9.83215e+06	9.8228	147.64	7.5278	98.208	245.848
758754	9.83205e+06	5.8313	74.723	4.1498	62.655	137.378
758854	9.83205e+06	5.7917	71.641	4.1302	62.589	134.23
758954	9.83205e+06	5.7921	71.696	4.1257	62.562	134.258
759054	9.83205e+06	5.7921	72.415	4.1216	62.536	134.951
759154	9.83205e+06	5.7946	72.83	4.1208	62.521	135.351
759254	9.83205e+06	5.7921	72.776	4.1203	62.505	135.281
759354	9.83205e+06	5.772	72.199	4.1198	62.496	134.695
759454	9.83205e+06	5.765	72.112	4.1234	62.508	134.62
759554	9.83205e+06	5.7692	72.177	4.1536	62.573	134.75
759654	9.83205e+06	5.7811	72.226	4.1761	62.657	134.883
761254	9.83205e+06	9.5233	145.46	7.2928	106.28	251.74
761554	9.83205e+06	5.9814	73.198	4.2297	64.073	137.271
761654	9.83205e+06	5.9551	72.839	4.2073	63.802	136.641
761754	9.83205e+06	5.9393	72.584	4.1878	63.604	136.188
761854	9.83205e+06	5.9271	72.52	4.1788	63.459	135.979
761954	9.83205e+06	5.9192	72.451	4.1773	63.391	135.842
762054	9.83205e+06	5.8728	72.246	4.184	63.372	135.618
762154	9.83205e+06	10.033	176.74	9.7579	150.31	327.05
762254	9.83205e+06	10.007	176.67	9.8172	150.37	327.04
762354	9.83205e+06	10.059	177.54	9.8518	150.42	327.96
762454	9.83205e+06	5.8493	71.842	4.1498	63.046	134.888
762554	9.83205e+06	5.8754	71.999	4.1489	63.008	135.007
762654	9.83205e+06	5.8974	72.229	4.1467	62.995	135.224
762754	9.83205e+06	5.8722	71.948	4.1409	62.951	134.899
762854	9.83205e+06	5.8826	71.993	4.1403	62.931	134.924
762954	9.83205e+06	5.8593	72.142	4.1417	62.926	135.068
763054	9.83205e+06	5.8276	72.976	4.1397	62.911	135.887
763154	9.83205e+06	5.8275	72.073	4.1367	62.887	134.96
763254	9.83205e+06	5.8165	71.972	4.1347	62.878	134.85
763354	9.83205e+06	5.8028	71.777	4.1384	62.9	134.677
763454	9.83205e+06	5.8085	71.791	4.1372	62.916	134.707
763554	9.83205e+06	5.8593	72.02	4.1491	62.964	134.984
763654	9.83205e+06	5.759	71.939	4.1381	62.927	134.866
763754	9.83205e+06	5.767	71.835	4.1407	62.895	134.73
763854	9.83205e+06	5.8815	72.02	4.1358	62.88	134.9
764154	9.83205e+06	5.8352	71.97	4.154	62.98	134.95
764254	9.83205e+06	5.836	71.999	4.1483	63.061	135.06
764354	9.83205e+06	6.1749	75.762	4.3045	63.145	138.907
764454	9.83205e+06	6.1623	75.572	4.296	63.077	138.649
764554	9.83205e+06	6.1736	75.994	4.2918	63.043	139.037
764654	9.83205e+06	6.1781	75.525	4.2934	63.054	138.579
764754	9.83205e+06	6.1822	75.34	4.2983	63.071	138.411
764854	9.83205e+06	6.2248	75.7	4.3108	63.108	138.808
764954	9.83205e+06	6.2467	75.728	4.3116	63.109	138.837
765054	9.83205e+06	6.1629	76.06	4.3147	63.13	139.19
765554	9.83205e+06	6.1707	75.522	4.2915	63	138.522
765654	9.83205e+06	6.1606	75.42	4.287	62.974	138.394
765754	9.83205e+06	6.1636	75.372	4.3125	62.981	138.353
765854	9.83205e+06	6.1727	75.432	4.3253	63.049	138.481
765954	9.83205e+06	6.1862	75.511	4.3155	63.154	138.665
766054	9.83205e+06	6.2059	75.731	4.3105	63.317	139.048
791454	9.83205e+06	9.8227	147.54	7.4955	98.19	245.73
791554	9.83205e+06	9.8228	153.93	7.8694	110.83	264.76
791654	9.83205e+06	9.8228	153.93	7.8694	110.83	264.76
759254	9.83195e+06	5.8087	72.894	4.1264	62.522	135.416
759354	9.83195e+06	5.7667	71.766	4.12	62.508	134.274
759454	9.83195e+06	5.7761	72.14	4.1527	62.603	134.743
759554	9.83195e+06	5.7933	72.012	4.1924	62.746	134.758
759654	9.83195e+06	5.8188	72.48	4.1823	62.828	135.308
761554	9.83195e+06	5.9698	72.941	4.2127	63.896	136.837
761654	9.83195e+06	5.9403	72.702	4.1936	63.677	136.379
761754	9.83195e+06	5.924	72.497	4.1818	63.521	136.018
761854	9.83195e+06	5.9237	72.553	4.1779	63.398	135.951
762054	9.83195e+06	10.355	177.64	9.6985	150.15	327.79
762154	9.83195e+06	9.9377	175.07	9.738	150.29	325.36
762254	9.83195e+06	9.9887	174.14	9.8015	150.41	324.55
762354	9.83195e+06	10.061	175.99	9.8483	150.48	326.47
762454	9.83195e+06	5.8302	71.759	4.1478	63.058	134.817
762554	9.83195e+06	5.8248	71.728	4.1439	62.995	134.723
762654	9.83195e+06	5.8507	71.851	4.1443	62.962	134.813
762754	9.83195e+06	5.8702	71.884	4.1395	62.925	134.809
762854	9.83195e+06	5.869	71.983	4.1402	62.909	134.892
762954	9.83195e+06	5.8939	72.166	4.1418	62.906	135.072
763054	9.83195e+06	5.823	71.714	4.1373	62.891	134.605
763154	9.83195e+06	5.8117	71.643	4.1366	62.878	134.521
763254	9.83195e+06	5.8061	71.631	4.1354	62.874	134.505
763354	9.83195e+06	5.8022	71.805	4.1365	62.904	134.709
763454	9.83195e+06	5.8073	72.11	4.1432	62.934	135.044
763554	9.83195e+06	5.8237	71.845	4.1409	62.976	134.821
763654	9.83195e+06	5.7775	72.088	4.1622	63.026	135.114
763754	9.83195e+06	5.7785	72.032	4.1729	62.997	135.029
763854	9.83195e+06	5.8743	72.107	4.1746	62.991	135.098
764154	9.83195e+06	5.854	72.164	4.1623	63.096	135.26
764254	9.83195e+06	5.8483	72.182	4.1538	63.154	135.336
764354	9.83195e+06	5.7551	72.135	4.1526	63.129	135.264
764454	9.83195e+06	6.165	75.76	4.2947	63.08	138.84
764554	9.83195e+06	6.1646	76.669	4.2881	62.992	139.661
764654	9.83195e+06	6.1788	75.255	4.2868	62.975	138.23
764754	9.83195e+06	6.1962	75.325	4.2919	63.023	138.348
764854	9.83195e+06	6.2048	75.578	4.3068	63.099	138.677
764954	9.83195e+06	6.1816	75.368	4.3121	63.111	138.479
765054	9.83195e+06	6.1636	75.413	4.306	63.098	138.511
765554	9.83195e+06	6.176	75.228	4.2858	62.959	138.187
765654	9.83195e+06	6.1642	75.31	4.2877	62.958	138.268
765754	9.83195e+06	6.1639	75.311	4.3112	62.979	138.29
765854	9.83195e+06	6.1744	75.394	4.3356	63.081	138.475
765954	9.83195e+06	6.1901	75.528	4.3176	63.194	138.722
766054	9.83195e+06	6.209	75.737	4.3151	63.38	139.117
766154	9.83195e+06	6.2167	75.853	4.3183	63.44	139.293
791354	9.83195e+06	9.8228	147.68	7.5017	98.428	246.108
791454	9.83195e+06	9.8228	147.73	7.4985	98.392	246.122
791554	9.83195e+06	9.8228	153.93	7.8694	110.83	264.76
791654	9.83195e+06	9.8228	153.93	7.8694	110.83	264.76
759254	9.83185e+06	5.7752	71.731	4.1245	62.536	134.267
759354	9.83185e+06	5.7773	72.073	4.136	62.577	134.65
759454	9.83185e+06	5.8095	72.535	4.1734	62.785	135.32
761554	9.83185e+06	5.9361	72.637	4.1959	63.715	136.352
761654	9.83185e+06	5.911	72.497	4.1864	63.58	136.077
761754	9.83185e+06	9.868	177.14	9.6977	150.1	327.24
761854	9.83185e+06	5.8347	72.202	4.1895	63.396	135.598
762054	9.83185e+06	9.9275	173.47	9.6879	150.21	323.68
762154	9.83185e+06	9.7886	173.33	9.7559	150.34	323.67
762254	9.83185e+06	9.7818	173.42	9.8143	150.44	323.86
762354	9.83185e+06	5.8933	74.051	4.1597	63.175	137.226
762454	9.83185e+06	5.8764	72.087	4.1485	63.064	135.151
762554	9.83185e+06	5.8699	71.912	4.1441	63.006	134.918
762654	9.83185e+06	5.8568	71.869	4.1418	62.963	134.832
762754	9.83185e+06	5.8175	71.731	4.1371	62.904	134.635
762854	9.83185e+06	5.8442	71.992	4.1364	62.884	134.876
762954	9.83185e+06	5.8852	72.222	4.1351	62.878	135.1
763054	9.83185e+06	5.8741	72.278	4.1375	62.889	135.167
763154	9.83185e+06	5.8448	71.795	4.1377	62.878	134.673
763254	9.83185e+06	5.8304	71.916	4.1364	62.883	134.799
763354	9.83185e+06	5.8095	71.72	4.1402	62.911	134.631
763454	9.83185e+06	5.8262	71.863	4.1413	62.98	134.843
763554	9.83185e+06	5.8168	71.942	4.1574	63.078	135.02
763654	9.83185e+06	5.7856	72.495	4.1575	63.187	135.682
763954	9.83185e+06	5.789	72.347	4.1669	63.173	135.52
764054	9.83185e+06	5.846	72.187	4.1572	63.173	135.36
764154	9.83185e+06	5.8465	73.274	4.1643	63.218	136.492
764254	9.83185e+06	5.7426	72.626	4.1754	63.237	135.863
764354	9.83185e+06	5.7459	71.939	4.1524	63.141	135.08
764454	9.83185e+06	6.1625	75.715	4.3009	63.079	138.794
764554	9.83185e+06	6.162	75.559	4.29	62.963	138.522
764654	9.83185e+06	6.1782	76.389	4.2869	62.961	139.35
764754	9.83185e+06	6.1975	75.598	4.2934	62.986	138.584
764854	9.83185e+06	6.1895	75.864	4.2905	63.028	138.892
764954	9.83185e+06	6.1812	75.357	4.2991	63.065	138.422
765054	9.83185e+06	6.1654	75.349	4.3036	63.078	138.427
765154	9.83185e+06	6.1607	75.383	4.2894	62.992	138.375
765254	9.83185e+06	6.1611	75.377	4.2858	62.949	138.326
765354	9.83185e+06	6.1646	75.24	4.2829	62.929	138.169
765554	9.83185e+06	6.1763	75.218	4.293	62.949	138.167
765754	9.83185e+06	6.1723	75.331	4.323	63.037	138.368
765854	9.83185e+06	6.1846	75.466	4.3302	63.158	138.624
765954	9.83185e+06	6.1992	75.596	4.3139	63.267	138.863
766054	9.83185e+06	6.2116	75.861	4.3155	63.414	139.275
766154	9.83185e+06	6.2266	75.969	4.3339	63.609	139.578
791354	9.83185e+06	9.8228	147.98	7.5055	98.745	246.725
791454	9.83185e+06	9.8228	153.93	7.8694	110.83	264.76
791554	9.83185e+06	9.8228	153.93	7.8694	110.83	264.76
791654	9.83185e+06	9.8228	153.93	7.8694	110.83	264.76
761454	9.83175e+06	5.9483	73.088	4.2306	64.102	137.19
761554	9.83175e+06	5.9018	72.526	4.1956	63.713	136.239
761654	9.83175e+06	10.068	177.19	9.6251	149.93	327.12
761754	9.83175e+06	10.032	176.99	9.695	150.09	327.08
762254	9.83175e+06	5.8804	72.046	4.1573	63.185	135.231
762354	9.83175e+06	5.8771	72.013	4.1529	63.094	135.107
762454	9.83175e+06	5.8815	71.979	4.1441	62.995	134.974
762554	9.83175e+06	5.8755	71.978	4.145	62.956	134.934
762654	9.83175e+06	5.8856	72.16	4.1405	62.923	135.083
762754	9.83175e+06	5.867	72.019	4.1376	62.898	134.917
762854	9.83175e+06	5.8425	71.768	4.1379	62.884	134.652
762954	9.83175e+06	5.8651	72.306	4.1361	62.881	135.187
763054	9.83175e+06	5.8017	72.388	4.1355	62.885	135.273
763154	9.83175e+06	5.8654	72.067	4.1356	62.883	134.95
763254	9.83175e+06	5.849	71.84	4.1402	62.897	134.737
763354	9.83175e+06	5.8299	72.09	4.1545	62.964	135.054
763454	9.83175e+06	5.818	72	4.1627	63.071	135.071
763554	9.83175e+06	5.81	71.989	4.1547	63.145	135.134
763654	9.83175e+06	5.831	76.858	4.1837	63.28	140.138
763754	9.83175e+06	5.7464	71.939	4.1716	63.228	135.167
763854	9.83175e+06	5.7416	71.885	4.1619	63.192	135.077
763954	9.83175e+06	5.7499	71.759	4.1531	63.149	134.908
764054	9.83175e+06	5.757	72.592	4.1619	63.202	135.794
764154	9.83175e+06	5.7455	72.078	4.1685	63.215	135.293
764254	9.83175e+06	5.7425	71.849	4.1613	63.186	135.035
764354	9.83175e+06	5.7427	71.84	4.1628	63.113	134.953
764454	9.83175e+06	6.1616	75.477	4.3266	63.07	138.547
764554	9.83175e+06	6.164	75.298	4.2872	62.941	138.239
764654	9.83175e+06	6.1792	75.421	4.2839	62.933	138.354
764754	9.83175e+06	6.2022	75.78	4.2893	62.948	138.728
764854	9.83175e+06	6.1858	75.624	4.2872	62.979	138.603
764954	9.83175e+06	6.1773	75.329	4.2903	63.001	138.33
765054	9.83175e+06	6.1751	75.335	4.2946	63.018	138.353
765154	9.83175e+06	6.1606	75.454	4.2877	62.989	138.443
765254	9.83175e+06	6.1629	75.462	4.2852	62.947	138.409
765354	9.83175e+06	6.165	75.486	4.2843	62.932	138.418
765454	9.83175e+06	6.1709	75.402	4.2845	62.948	138.35
765554	9.83175e+06	6.1779	75.261	4.2855	62.961	138.222
765854	9.83175e+06	6.191	75.526	4.3123	63.192	138.718
765954	9.83175e+06	6.2065	75.701	4.3154	63.356	139.057
766054	9.83175e+06	6.2178	75.839	4.3247	63.494	139.333
791454	9.83175e+06	9.8228	148.07	7.5037	98.583	246.653
791554	9.83175e+06	9.8228	148.16	7.4987	98.311	246.471
791654	9.83175e+06	9.8228	153.93	7.8694	110.83	264.76
761454	9.83165e+06	5.958	73.073	4.2321	64.19	137.263
761554	9.83165e+06	5.9016	72.782	4.2098	63.891	136.673
761654	9.83165e+06	10.068	176.72	9.5962	149.79	326.51
761754	9.83165e+06	10.061	176.68	9.6455	149.93	326.61
762154	9.83165e+06	5.8893	72.12	4.1647	63.235	135.355
762254	9.83165e+06	5.89	72.067	4.1571	63.12	135.187
762354	9.83165e+06	5.8811	72.024	4.1523	63.03	135.054
762454	9.83165e+06	5.8649	71.87	4.1406	62.946	134.816
762554	9.83165e+06	5.8511	71.857	4.1368	62.902	134.759
762654	9.83165e+06	5.8652	72.365	4.1391	62.898	135.263
762754	9.83165e+06	5.8651	72.188	4.1438	62.899	135.087
762854	9.83165e+06	5.8635	74.797	4.1434	62.913	137.71
762954	9.83165e+06	5.8779	74.154	4.1402	62.912	137.066
763154	9.83165e+06	5.8908	73.915	4.1531	62.951	136.866
763254	9.83165e+06	5.8543	74.669	4.1652	63.007	137.676
763354	9.83165e+06	5.8385	72.074	4.156	63.038	135.112
763454	9.83165e+06	5.821	72.004	4.1565	63.119	135.123
763554	9.83165e+06	5.8185	72.621	4.1583	63.193	135.814
763654	9.83165e+06	5.7423	72.118	4.161	63.196	135.314
763754	9.83165e+06	5.7429	71.803	4.1517	63.13	134.933
763854	9.83165e+06	5.7436	71.748	4.1499	63.101	134.849
763954	9.83165e+06	5.7487	71.791	4.1467	63.056	134.847
764054	9.83165e+06	5.7578	71.727	4.1505	63.103	134.83
764154	9.83165e+06	5.7473	71.758	4.1528	63.14	134.898
764254	9.83165e+06	5.7426	71.719	4.1553	63.104	134.823
764354	9.83165e+06	5.7431	71.682	4.1694	63.041	134.723
764454	9.83165e+06	6.1613	75.501	4.3092	62.998	138.499
764554	9.83165e+06	6.1639	75.357	4.2837	62.934	138.291
764654	9.83165e+06	6.1829	75.522	4.2835	62.931	138.453
764754	9.83165e+06	6.1978	76.058	4.2864	62.936	138.994
[truncated: 128,289 more rows]

## Sheet: Entisols
SOC retrieval for entisols
UTM COORDINATES		PREDICTED SOC VALUES
X	Y	SOC % (0-30 cm)	SOC Mg/ha (0-30 cm)	SOC % (30-60 cm)	SOC Mg/ha (30-60 cm)	SOC Mg/ha (0-60 cm)
747854	9.84155e+06	9.8228	153.93	7.8694	110.83	264.76
747954	9.84155e+06	9.8228	153.93	7.8694	110.83	264.76
747754	9.84145e+06	9.8228	153.93	7.8694	110.83	264.76
747854	9.84145e+06	9.8228	153.93	7.8694	110.83	264.76
747954	9.84145e+06	9.8228	153.93	7.8694	110.83	264.76
748054	9.84145e+06	9.8228	153.93	7.8694	110.83	264.76
747354	9.84135e+06	9.6551	146.39	7.3769	106.71	253.1
747654	9.84135e+06	9.6537	146.33	7.3834	106.71	253.04
747754	9.84135e+06	9.8228	153.93	7.8694	110.83	264.76
747854	9.84135e+06	9.8228	153.93	7.8694	110.83	264.76
747954	9.84135e+06	9.8228	153.93	7.8694	110.83	264.76
748054	9.84135e+06	9.8228	153.93	7.8694	110.83	264.76
747654	9.84125e+06	9.8228	153.93	7.8694	110.83	264.76
747754	9.84125e+06	9.8228	153.93	7.8694	110.83	264.76
747854	9.84125e+06	9.8228	153.93	7.8694	110.83	264.76
747954	9.84125e+06	9.8228	153.93	7.8694	110.83	264.76
747554	9.84115e+06	9.8228	153.93	7.8694	110.83	264.76
747654	9.84115e+06	9.8228	153.93	7.8694	110.83	264.76
747754	9.84115e+06	9.8228	153.93	7.8694	110.83	264.76
747854	9.84115e+06	9.8228	153.93	7.8694	110.83	264.76
747954	9.84115e+06	9.8228	153.93	7.8694	110.83	264.76
748054	9.84115e+06	9.8228	153.93	7.8694	110.83	264.76
747554	9.84105e+06	9.8228	153.93	7.8694	110.83	264.76
747654	9.84105e+06	9.8228	153.93	7.8694	110.83	264.76
747754	9.84105e+06	9.8228	153.93	7.8694	110.83	264.76
747854	9.84105e+06	9.8228	153.93	7.8694	110.83	264.76
747954	9.84105e+06	9.8228	153.93	7.8694	110.83	264.76
748054	9.84105e+06	9.8228	153.93	7.8694	110.83	264.76
748154	9.84105e+06	9.8228	153.93	7.8694	110.83	264.76
747554	9.84095e+06	9.8228	153.93	7.8694	110.83	264.76
747654	9.84095e+06	9.8228	153.93	7.8694	110.83	264.76
747754	9.84095e+06	9.8228	153.93	7.8694	110.83	264.76
747854	9.84095e+06	9.8228	153.93	7.8694	110.83	264.76
747954	9.84095e+06	9.8228	153.93	7.8694	110.83	264.76
748054	9.84095e+06	9.8228	153.93	7.8694	110.83	264.76
748154	9.84095e+06	9.8228	153.93	7.8694	110.83	264.76
748254	9.84095e+06	9.8228	153.93	7.8694	110.83	264.76
748354	9.84095e+06	9.8228	153.93	7.8694	110.83	264.76
747554	9.84085e+06	9.8228	153.93	7.8694	110.83	264.76
747654	9.84085e+06	9.8228	153.93	7.8694	110.83	264.76
747754	9.84085e+06	9.8228	153.93	7.8694	110.83	264.76
747854	9.84085e+06	9.8228	153.93	7.8694	110.83	264.76
747954	9.84085e+06	9.8228	153.93	7.8694	110.83	264.76
748054	9.84085e+06	9.8228	153.93	7.8694	110.83	264.76
748154	9.84085e+06	9.8228	153.93	7.8694	110.83	264.76
748254	9.84085e+06	9.8228	153.93	7.8694	110.83	264.76
748354	9.84085e+06	9.8228	153.93	7.8694	110.83	264.76
748454	9.84085e+06	9.8228	153.93	7.8694	110.83	264.76
748054	9.84075e+06	9.8228	153.93	7.8694	110.83	264.76
748154	9.84075e+06	9.8228	153.93	7.8694	110.83	264.76
748254	9.84075e+06	9.8228	153.93	7.8694	110.83	264.76
748354	9.84075e+06	9.8228	153.93	7.8694	110.83	264.76
748054	9.84065e+06	9.8228	153.93	7.8694	110.83	264.76
748154	9.84065e+06	9.8228	153.93	7.8694	110.83	264.76
748254	9.84065e+06	9.8228	153.93	7.8694	110.83	264.76
748354	9.84065e+06	9.8228	153.93	7.8694	110.83	264.76
748154	9.84055e+06	9.8228	153.93	7.8694	110.83	264.76
748254	9.84055e+06	9.8228	153.93	7.8694	110.83	264.76
748354	9.84055e+06	9.8228	153.93	7.8694	110.83	264.76
748654	9.84045e+06	9.8228	153.93	7.8694	110.83	264.76
748354	9.84035e+06	10.185	158.49	8.4538	114.4	272.89
748454	9.84035e+06	9.8228	153.93	7.8694	110.83	264.76
748554	9.84035e+06	9.8228	153.93	7.8694	110.83	264.76
748754	9.84035e+06	9.8228	153.93	7.8694	110.83	264.76
748854	9.84035e+06	9.8228	153.93	7.8694	110.83	264.76
748154	9.84025e+06	10.19	158.61	8.4545	114.36	272.97
748254	9.84025e+06	10.204	158.62	8.4516	114.36	272.98
748354	9.84025e+06	10.197	158.62	8.457	114.37	272.99
748454	9.84025e+06	10.196	158.57	8.4567	114.38	272.95
748854	9.84025e+06	9.8228	153.93	7.8694	110.83	264.76
748954	9.84025e+06	9.8228	153.93	7.8694	110.83	264.76
749054	9.84025e+06	9.8228	153.93	7.8694	110.83	264.76
749154	9.84025e+06	9.8228	153.93	7.8694	110.83	264.76
748154	9.84015e+06	10.159	158.52	8.454	114.35	272.87
748254	9.84015e+06	10.147	158.45	8.4469	114.35	272.8
748354	9.84015e+06	10.154	158.5	8.4525	114.36	272.86
748454	9.84015e+06	10.155	158.39	8.453	114.36	272.75
748554	9.84015e+06	9.8228	153.93	7.8694	110.83	264.76
748654	9.84015e+06	9.8228	153.93	7.8694	110.83	264.76
748754	9.84015e+06	9.8228	153.93	7.8694	110.83	264.76
748854	9.84015e+06	9.8228	153.93	7.8694	110.83	264.76
748954	9.84015e+06	9.8228	153.93	7.8694	110.83	264.76
749054	9.84015e+06	9.8228	153.93	7.8694	110.83	264.76
749154	9.84015e+06	9.8228	153.93	7.8694	110.83	264.76
748154	9.84005e+06	6.0119	74.479	4.1341	61.894	136.373
748254	9.84005e+06	6.0109	74.583	4.1315	61.898	136.481
748354	9.84005e+06	10.152	158.43	8.4537	114.38	272.81
748454	9.84005e+06	5.9899	74.143	4.1156	61.793	135.936
748554	9.84005e+06	5.9612	73.906	4.1108	61.763	135.669
748654	9.84005e+06	9.8228	153.93	7.8694	110.83	264.76
748754	9.84005e+06	9.8228	153.93	7.8694	110.83	264.76
748854	9.84005e+06	9.8228	153.93	7.8694	110.83	264.76
748954	9.84005e+06	9.8228	153.93	7.8694	110.83	264.76
749054	9.84005e+06	9.8228	153.93	7.8694	110.83	264.76
748154	9.83995e+06	5.9676	74.243	4.1171	61.707	135.95
748254	9.83995e+06	6.0138	74.782	4.1184	61.725	136.507
748354	9.83995e+06	5.9431	73.101	4.1	61.681	134.782
748454	9.83995e+06	5.9957	74.921	4.0967	61.669	136.59
748554	9.83995e+06	5.9427	74.858	4.104	61.661	136.519
748654	9.83995e+06	5.991	74.68	4.102	61.611	136.291
748754	9.83995e+06	5.918	72.968	4.1011	61.586	134.554
748854	9.83995e+06	10.14	158.56	8.4463	114.43	272.99
748954	9.83995e+06	10.146	158.56	8.4454	114.45	273.01
749054	9.83995e+06	10.14	158.49	8.4392	114.47	272.96
748254	9.83985e+06	5.9521	73.343	4.0923	61.598	134.941
748354	9.83985e+06	5.9961	74.626	4.1007	61.627	136.253
748454	9.83985e+06	5.992	74.57	4.0981	61.627	136.197
748554	9.83985e+06	5.9275	74.543	4.0882	61.593	136.136
748654	9.83985e+06	5.9178	74.445	4.0943	61.544	135.989
748754	9.83985e+06	5.8988	72.922	4.1118	61.55	134.472
748854	9.83985e+06	10.144	158.32	8.4407	114.43	272.75
748954	9.83985e+06	10.152	158.33	8.4389	114.45	272.78
749054	9.83985e+06	10.14	158.48	8.4343	114.47	272.95
748254	9.83975e+06	5.8671	72.992	4.2977	61.895	134.887
748354	9.83975e+06	5.9254	73.158	4.1252	61.591	134.749
748454	9.83975e+06	5.9523	73.063	4.1166	61.585	134.648
748554	9.83975e+06	6.0051	75.199	4.0972	61.582	136.781
748654	9.83975e+06	5.9139	74.28	4.112	61.552	135.832
748854	9.83975e+06	10.141	158.27	8.4358	114.44	272.71
748954	9.83975e+06	10.155	158.27	8.4331	114.45	272.72
749054	9.83975e+06	5.8304	73.044	4.1275	61.553	134.597
748154	9.83965e+06	5.8587	73.593	4.1103	61.668	135.261
748254	9.83965e+06	5.8412	72.895	4.101	61.567	134.462
748354	9.83965e+06	5.8243	73.389	4.0811	61.497	134.886
748454	9.83965e+06	5.8921	72.899	4.0813	61.472	134.371
748554	9.83965e+06	5.9167	73.064	4.1052	61.514	134.578
748654	9.83965e+06	5.9038	73.711	4.1052	61.499	135.21
748854	9.83965e+06	5.9381	74.615	4.0993	61.488	136.103
748954	9.83965e+06	5.884	73.261	4.1163	61.524	134.785
749054	9.83965e+06	5.8427	73.806	4.1295	61.591	135.397
748154	9.83955e+06	5.881	73.054	4.0965	61.587	134.641
748254	9.83955e+06	5.8456	72.935	4.0913	61.535	134.47
748354	9.83955e+06	5.8024	72.899	4.0776	61.475	134.374
748454	9.83955e+06	5.8	73.758	4.083	61.499	135.257
748954	9.83955e+06	5.8154	73.049	4.2311	61.732	134.781
748254	9.83945e+06	5.8083	72.828	4.1003	61.578	134.406
748954	9.83945e+06	5.7838	73.715	4.1293	61.549	135.264
749054	9.83945e+06	5.7811	73.051	4.1182	61.525	134.576
748854	9.83935e+06	5.8101	73.404	4.179	61.686	135.09
748954	9.83935e+06	5.8006	73.11	4.1165	61.52	134.63
749054	9.83935e+06	5.7955	74.716	4.089	61.495	136.211
748954	9.83925e+06	5.8141	73.487	4.1347	61.572	135.059
748954	9.83915e+06	10.167	158.56	8.4504	114.44	273
786054	9.83595e+06	9.8215	154.54	8.1345	171.46	326
786154	9.83595e+06	9.8215	154.47	8.122	171.1	325.57
785954	9.83585e+06	9.8215	154.53	8.1387	172.14	326.67
786054	9.83585e+06	9.8215	154.53	8.1339	171.89	326.42
786154	9.83585e+06	9.8215	154.55	8.131	171.55	326.1
786254	9.83585e+06	9.8215	154.55	8.1178	171.14	325.69
785754	9.83575e+06	9.8216	154.48	8.1376	172.16	326.64
785854	9.83575e+06	9.8216	154.46	8.1089	172.1	326.56
785954	9.83575e+06	9.8215	154.53	8.1266	172.29	326.82
786054	9.83575e+06	9.8215	154.53	8.1321	172.22	326.75
786154	9.83575e+06	9.8215	154.53	8.1336	172.04	326.57
786254	9.83575e+06	9.8215	154.56	8.1362	171.83	326.39
786354	9.83575e+06	9.8215	154.55	8.1174	171.3	325.85
785554	9.83565e+06	9.8228	153.93	7.8694	110.83	264.76
785654	9.83565e+06	9.8228	153.93	7.8694	110.83	264.76
785754	9.83565e+06	9.8216	154.49	8.1261	172.13	326.62
785854	9.83565e+06	9.8216	154.48	8.1094	172.13	326.61
785954	9.83565e+06	9.8215	154.61	8.1039	172.08	326.69
786054	9.83565e+06	9.8215	154.53	8.1195	172.24	326.77
786154	9.83565e+06	9.8215	154.53	8.1293	172.21	326.74
786254	9.83565e+06	9.8215	154.56	8.1352	172.13	326.69
786354	9.83565e+06	9.8215	154.56	8.1389	171.79	326.35
786454	9.83565e+06	9.8228	153.93	7.8694	110.83	264.76
786554	9.83565e+06	9.8228	153.93	7.8694	110.83	264.76
785754	9.83555e+06	9.8215	154.49	8.1227	172.2	326.69
785854	9.83555e+06	9.8215	154.5	8.1043	172.07	326.57
785954	9.83555e+06	9.8216	154.45	8.0974	171.95	326.4
786054	9.83555e+06	9.8215	154.51	8.1048	172.1	326.61
786154	9.83555e+06	9.8215	154.53	8.1289	172.37	326.9
786254	9.83555e+06	9.8215	154.54	8.1332	172.29	326.83
786354	9.83555e+06	9.8215	154.55	8.1393	172.1	326.65
786454	9.83555e+06	9.8228	153.93	7.8694	110.83	264.76
786554	9.83555e+06	9.8228	153.93	7.8694	110.83	264.76
788854	9.83555e+06	9.8228	153.55	7.9221	171.24	324.79
788954	9.83555e+06	9.8228	153.55	7.9231	171.29	324.84
789054	9.83555e+06	9.8228	153.53	7.9243	171.33	324.86
789154	9.83555e+06	9.8228	153.93	7.8694	110.83	264.76
789254	9.83555e+06	9.8228	153.93	7.8694	110.83	264.76
785454	9.83545e+06	9.8228	153.93	7.8694	110.83	264.76
785854	9.83545e+06	9.8216	154.45	8.101	171.99	326.44
785954	9.83545e+06	9.8215	154.51	8.0992	172.01	326.52
786054	9.83545e+06	9.8215	154.47	8.1023	172.04	326.51
786154	9.83545e+06	9.8214	154.55	8.1115	172.24	326.79
786254	9.83545e+06	9.8214	154.53	8.1262	172.32	326.85
786354	9.83545e+06	9.8215	154.53	8.1332	172.24	326.77
786454	9.83545e+06	9.8228	153.93	7.8694	110.83	264.76
786554	9.83545e+06	9.8228	153.93	7.8694	110.83	264.76
786854	9.83545e+06	9.8228	153.93	7.8694	110.83	264.76
786954	9.83545e+06	9.8228	153.93	7.8694	110.83	264.76
787054	9.83545e+06	9.8228	153.93	7.8694	110.83	264.76
788554	9.83545e+06	9.8228	153.93	7.8694	110.83	264.76
788654	9.83545e+06	9.8228	153.93	7.8694	110.83	264.76
788754	9.83545e+06	9.8228	153.93	7.8694	110.83	264.76
788854	9.83545e+06	9.8228	153.73	7.9255	171.22	324.95
788954	9.83545e+06	9.8228	153.68	7.9244	171.24	324.92
789054	9.83545e+06	9.8228	153.53	7.9239	171.28	324.81
789154	9.83545e+06	9.8228	153.56	7.9249	171.3	324.86
789254	9.83545e+06	9.8228	153.93	7.8694	110.83	264.76
789354	9.83545e+06	9.8228	153.93	7.8694	110.83	264.76
789454	9.83545e+06	9.8228	153.93	7.8694	110.83	264.76
785354	9.83535e+06	9.8228	153.93	7.8694	110.83	264.76
785454	9.83535e+06	9.8228	153.93	7.8694	110.83	264.76
785954	9.83535e+06	9.8228	153.93	7.8694	110.83	264.76
786054	9.83535e+06	9.8228	153.93	7.8694	110.83	264.76
786154	9.83535e+06	9.8228	153.93	7.8694	110.83	264.76
786254	9.83535e+06	9.8228	153.93	7.8694	110.83	264.76
786354	9.83535e+06	9.8228	153.93	7.8694	110.83	264.76
786554	9.83535e+06	9.8228	153.93	7.8694	110.83	264.76
786654	9.83535e+06	9.8228	153.93	7.8694	110.83	264.76
786854	9.83535e+06	9.8228	153.93	7.8694	110.83	264.76
786954	9.83535e+06	9.8228	153.93	7.8694	110.83	264.76
787054	9.83535e+06	9.8228	153.93	7.8694	110.83	264.76
787154	9.83535e+06	9.8228	153.93	7.8694	110.83	264.76
787254	9.83535e+06	9.8228	153.93	7.8694	110.83	264.76
787354	9.83535e+06	9.8228	153.93	7.8694	110.83	264.76
787454	9.83535e+06	9.8228	153.93	7.8694	110.83	264.76
787554	9.83535e+06	9.8215	154.46	8.126	172.31	326.77
787654	9.83535e+06	9.8215	154.47	8.1333	172.37	326.84
788454	9.83535e+06	9.8228	153.93	7.8694	110.83	264.76
788554	9.83535e+06	9.8228	153.93	7.8694	110.83	264.76
788654	9.83535e+06	9.8228	153.93	7.8694	110.83	264.76
788954	9.83535e+06	9.8228	153.61	7.9249	171.28	324.89
789054	9.83535e+06	9.8228	153.6	7.9237	171.24	324.84
789154	9.83535e+06	9.8228	153.62	7.9233	171.21	324.83
789254	9.83535e+06	9.8228	153.56	7.9235	171.23	324.79
789354	9.83535e+06	9.8228	153.93	7.8694	110.83	264.76
789454	9.83535e+06	9.8228	153.93	7.8694	110.83	264.76
789554	9.83535e+06	9.8228	153.93	7.8694	110.83	264.76
789654	9.83535e+06	9.8228	153.93	7.8694	110.83	264.76
785254	9.83525e+06	9.8228	153.93	7.8694	110.83	264.76
785354	9.83525e+06	9.8228	153.93	7.8694	110.83	264.76
785454	9.83525e+06	9.8228	153.93	7.8694	110.83	264.76
785954	9.83525e+06	9.8228	153.93	7.8694	110.83	264.76
786054	9.83525e+06	9.8228	153.93	7.8694	110.83	264.76
786154	9.83525e+06	9.8228	153.93	7.8694	110.83	264.76
786254	9.83525e+06	9.8228	153.93	7.8694	110.83	264.76
786354	9.83525e+06	9.8228	153.93	7.8694	110.83	264.76
786454	9.83525e+06	9.8228	153.93	7.8694	110.83	264.76
786754	9.83525e+06	9.8228	153.93	7.8694	110.83	264.76
786854	9.83525e+06	9.8228	153.93	7.8694	110.83	264.76
786954	9.83525e+06	9.8228	153.93	7.8694	110.83	264.76
788454	9.83525e+06	9.8228	153.93	7.8694	110.83	264.76
788554	9.83525e+06	9.8228	153.93	7.8694	110.83	264.76
788654	9.83525e+06	9.8228	153.93	7.8694	110.83	264.76
789054	9.83525e+06	9.8228	153.63	7.9245	171.24	324.87
789254	9.83525e+06	9.8228	153.52	7.9228	171.23	324.75
789354	9.83525e+06	9.8228	153.52	7.9228	171.21	324.73
789454	9.83525e+06	9.8228	153.93	7.8694	110.83	264.76
789554	9.83525e+06	9.8228	153.93	7.8694	110.83	264.76
789654	9.83525e+06	9.8228	153.93	7.8694	110.83	264.76
789754	9.83525e+06	9.8228	153.93	7.8694	110.83	264.76
785854	9.83515e+06	9.8228	153.93	7.8694	110.83	264.76
785954	9.83515e+06	9.8228	153.93	7.8694	110.83	264.76
786054	9.83515e+06	9.8228	153.93	7.8694	110.83	264.76
786154	9.83515e+06	9.8228	153.93	7.8694	110.83	264.76
786254	9.83515e+06	9.8228	153.93	7.8694	110.83	264.76
786354	9.83515e+06	9.8228	153.93	7.8694	110.83	264.76
786454	9.83515e+06	9.8228	153.93	7.8694	110.83	264.76
786554	9.83515e+06	9.8228	153.93	7.8694	110.83	264.76
786754	9.83515e+06	9.8228	153.93	7.8694	110.83	264.76
786854	9.83515e+06	9.8228	153.93	7.8694	110.83	264.76
786954	9.83515e+06	9.8228	153.93	7.8694	110.83	264.76
788454	9.83515e+06	9.8228	153.93	7.8694	110.83	264.76
788554	9.83515e+06	9.8228	153.93	7.8694	110.83	264.76
788654	9.83515e+06	9.8228	153.93	7.8694	110.83	264.76
789254	9.83515e+06	9.8228	153.57	7.9235	171.22	324.79
789354	9.83515e+06	9.8228	153.54	7.9231	171.21	324.75
789454	9.83515e+06	9.8228	153.6	7.9272	171.26	324.86
789554	9.83515e+06	9.8228	153.93	7.8694	110.83	264.76
789654	9.83515e+06	9.8228	153.93	7.8694	110.83	264.76
789754	9.83515e+06	9.8228	153.93	7.8694	110.83	264.76
789954	9.83515e+06	9.8228	153.93	7.8694	110.83	264.76
785854	9.83505e+06	9.8228	153.93	7.8694	110.83	264.76
785954	9.83505e+06	9.8228	153.93	7.8694	110.83	264.76
786154	9.83505e+06	9.8228	153.93	7.8694	110.83	264.76
786254	9.83505e+06	9.8228	153.93	7.8694	110.83	264.76
786354	9.83505e+06	9.8228	153.93	7.8694	110.83	264.76
786454	9.83505e+06	9.8228	153.93	7.8694	110.83	264.76
786554	9.83505e+06	9.8228	153.93	7.8694	110.83	264.76
786654	9.83505e+06	9.8228	153.93	7.8694	110.83	264.76
786754	9.83505e+06	9.8228	153.93	7.8694	110.83	264.76
786854	9.83505e+06	9.8228	153.93	7.8694	110.83	264.76
786954	9.83505e+06	9.8228	153.93	7.8694	110.83	264.76
787054	9.83505e+06	9.8228	153.93	7.8694	110.83	264.76
787154	9.83505e+06	9.8228	153.93	7.8694	110.83	264.76
788654	9.83505e+06	9.8228	153.93	7.8694	110.83	264.76
789354	9.83505e+06	9.8228	153.55	7.9285	171.37	324.92
789454	9.83505e+06	9.8228	153.57	7.9294	171.34	324.91
789554	9.83505e+06	9.8228	153.56	7.9297	171.26	324.82
786154	9.83495e+06	9.8228	153.93	7.8694	110.83	264.76
786254	9.83495e+06	9.8228	153.93	7.8694	110.83	264.76
786354	9.83495e+06	9.8228	153.93	7.8694	110.83	264.76
786454	9.83495e+06	9.8228	153.93	7.8694	110.83	264.76
786554	9.83495e+06	9.8228	153.93	7.8694	110.83	264.76
786654	9.83495e+06	9.8228	153.93	7.8694	110.83	264.76
786754	9.83495e+06	9.8228	153.93	7.8694	110.83	264.76
786854	9.83495e+06	9.8228	153.93	7.8694	110.83	264.76
786954	9.83495e+06	9.8228	153.93	7.8694	110.83	264.76
787054	9.83495e+06	9.8228	153.93	7.8694	110.83	264.76
787154	9.83495e+06	9.8228	153.93	7.8694	110.83	264.76
787254	9.83495e+06	9.8228	153.93	7.8694	110.83	264.76
787354	9.83495e+06	9.8228	153.93	7.8694	110.83	264.76
788654	9.83495e+06	9.8228	153.93	7.8694	110.83	264.76
789554	9.83495e+06	9.8228	153.54	7.9277	171.12	324.66
789654	9.83495e+06	9.8228	153.93	7.8694	110.83	264.76
786154	9.83485e+06	9.8228	153.93	7.8694	110.83	264.76
786254	9.83485e+06	9.8228	153.93	7.8694	110.83	264.76
786354	9.83485e+06	9.8228	153.93	7.8694	110.83	264.76
787354	9.83485e+06	9.8228	153.93	7.8694	110.83	264.76
787454	9.83485e+06	9.8228	153.93	7.8694	110.83	264.76
787554	9.83485e+06	9.8228	153.93	7.8694	110.83	264.76
788654	9.83485e+06	9.8228	153.93	7.8694	110.83	264.76
789354	9.83485e+06	9.8228	153.58	7.9261	171.09	324.67
789554	9.83485e+06	9.8228	153.56	7.926	171.03	324.59
789754	9.83485e+06	9.8228	153.55	7.9262	170.77	324.32
785854	9.83475e+06	9.8228	153.93	7.8694	110.83	264.76
789554	9.83475e+06	9.8228	153.61	7.9236	170.76	324.37
789654	9.83475e+06	9.8228	153.55	7.9243	170.84	324.39
789754	9.83475e+06	9.8228	153.54	7.9243	170.69	324.23
789054	9.83465e+06	9.8228	153.93	7.8694	110.83	264.76
789554	9.83465e+06	9.8228	153.51	7.924	170.8	324.31
789654	9.83465e+06	9.8228	153.54	7.9239	170.73	324.27
789754	9.83465e+06	9.8228	153.52	7.9237	170.64	324.16
789854	9.83465e+06	9.8228	153.93	7.8694	110.83	264.76
789054	9.83455e+06	9.8228	153.93	7.8694	110.83	264.76
789154	9.83455e+06	9.8228	153.93	7.8694	110.83	264.76
789454	9.83455e+06	9.8228	153.77	7.9254	170.46	324.23
789554	9.83455e+06	9.8228	153.51	7.9243	170.68	324.19
789654	9.83455e+06	9.8228	153.5	7.9237	170.62	324.12
789754	9.83455e+06	9.8228	153.49	7.9228	170.48	323.97
789854	9.83455e+06	9.8228	153.93	7.8694	110.83	264.76
789054	9.83445e+06	9.8228	153.93	7.8694	110.83	264.76
789454	9.83445e+06	9.8228	153.59	7.9241	170.52	324.11
789554	9.83445e+06	9.8228	153.48	7.9245	170.47	323.95
789654	9.83445e+06	9.8228	153.53	7.9248	170.53	324.06
788954	9.83435e+06	9.8228	153.93	7.8694	110.83	264.76
789054	9.83435e+06	9.8228	153.93	7.8694	110.83	264.76
789154	9.83435e+06	9.8228	153.93	7.8694	110.83	264.76
789554	9.83435e+06	9.8228	153.51	7.9236	170.42	323.93
789654	9.83435e+06	9.8228	153.51	7.9245	170.39	323.9
789454	9.83425e+06	9.8228	153.93	7.8694	110.83	264.76
789554	9.83425e+06	9.8228	153.49	7.923	170	323.49
789654	9.83425e+06	9.8228	153.53	7.9222	170.17	323.7
789754	9.83425e+06	9.8228	153.54	7.9218	170.12	323.66
789454	9.83415e+06	9.8228	153.93	7.8694	110.83	264.76
789554	9.83415e+06	9.8228	153.49	7.9208	170.01	323.5
789654	9.83415e+06	9.8228	153.53	7.9206	169.8	323.33
789754	9.83415e+06	9.8228	153.93	7.8694	110.83	264.76
783654	9.83405e+06	9.8228	153.93	7.8694	110.83	264.76
783654	9.83395e+06	9.8228	153.93	7.8694	110.83	264.76
783754	9.83395e+06	9.8228	153.93	7.8694	110.83	264.76
790654	9.83375e+06	9.8228	153.93	7.8694	110.83	264.76
790854	9.83375e+06	9.8228	153.93	7.8694	110.83	264.76
790954	9.83375e+06	9.8219	130.29	6.4447	103.4	233.69
790454	9.83365e+06	9.8228	153.93	7.8694	110.83	264.76
790554	9.83365e+06	9.8228	153.93	7.8694	110.83	264.76
790654	9.83365e+06	9.8228	153.93	7.8694	110.83	264.76
790454	9.83355e+06	9.8228	153.93	7.8694	110.83	264.76
790554	9.83355e+06	9.8228	153.93	7.8694	110.83	264.76
788754	9.83345e+06	9.8228	153.93	7.8694	110.83	264.76
790454	9.83345e+06	9.8228	153.93	7.8694	110.83	264.76
790554	9.83345e+06	9.8228	153.93	7.8694	110.83	264.76
790654	9.83345e+06	9.8228	153.48	7.917	167.58	321.06
790554	9.83335e+06	9.8228	153.49	7.9165	167.53	321.02
790654	9.83335e+06	9.8228	153.49	7.9173	167.48	320.97
790754	9.83335e+06	9.8228	153.52	7.9183	167.54	321.06
790854	9.83335e+06	9.8228	153.5	7.917	167.53	321.03
761254	9.83205e+06	9.5233	145.46	7.2928	106.28	251.74
761354	9.83205e+06	9.5208	144.89	7.2932	106.29	251.18
761454	9.83205e+06	9.5223	144.84	7.2903	106.26	251.1
761154	9.83195e+06	9.5199	144.9	7.2943	106.3	251.2
761254	9.83195e+06	9.5243	145.02	7.2946	106.29	251.31
761354	9.83195e+06	9.5234	144.85	7.2922	106.27	251.12
761454	9.83195e+06	9.5208	144.8	7.2885	106.24	251.04
761154	9.83185e+06	9.5243	144.96	7.2971	106.3	251.26
761254	9.83185e+06	9.521	144.84	7.2919	106.28	251.12
761354	9.83185e+06	9.5191	144.83	7.2886	106.25	251.08
761454	9.83185e+06	9.5171	144.77	7.285	106.22	250.99
761154	9.83175e+06	9.5211	144.93	7.293	106.29	251.22
761254	9.83175e+06	9.5233	144.9	7.3023	106.29	251.19
761354	9.83175e+06	9.519	144.81	7.2894	106.26	251.07
761354	9.83165e+06	9.5236	144.88	7.2891	106.25	251.13
736854	9.83115e+06	6.1746	75.921	3.99	59.861	135.782
736954	9.83115e+06	6.1495	75.015	4.0055	59.922	134.937
737054	9.83115e+06	6.183	75.266	3.9958	59.929	135.195
737154	9.83115e+06	5.7661	74.053	3.9821	59.884	133.937
737254	9.83115e+06	5.8114	74.203	3.977	59.851	134.054
737354	9.83115e+06	5.8262	74.348	3.9791	59.822	134.17
737454	9.83115e+06	5.8317	74.677	3.9805	59.774	134.451
737554	9.83115e+06	5.817	74.225	3.9652	59.713	133.938
737654	9.83115e+06	5.7699	73.14	3.9641	59.707	132.847
737754	9.83115e+06	5.8484	74.697	3.9648	59.705	134.402
737854	9.83115e+06	6.1094	75.789	3.9666	59.71	135.499
737954	9.83115e+06	6.14	76.508	3.9683	59.718	136.226
736454	9.83105e+06	5.813	74.709	3.9866	59.881	134.59
736554	9.83105e+06	5.7436	73.345	3.9771	59.842	133.187
736654	9.83105e+06	6.1727	75.502	3.9919	59.888	135.39
736754	9.83105e+06	6.1615	74.985	4.0002	59.922	134.907
736854	9.83105e+06	6.1534	74.935	4.0045	59.959	134.894
736954	9.83105e+06	6.1758	75.328	3.9898	59.973	135.301
737054	9.83105e+06	5.8239	75.624	3.9854	59.962	135.586
737154	9.83105e+06	5.8445	75.315	3.9866	59.93	135.245
737254	9.83105e+06	5.8408	74.431	3.9835	59.846	134.277
737354	9.83105e+06	5.8207	73.859	3.9846	59.8	133.659
737454	9.83105e+06	5.8047	73.308	3.9766	59.749	133.057
737554	9.83105e+06	5.7885	73.184	3.9641	59.708	132.892
737654	9.83105e+06	5.7918	72.906	3.9645	59.708	132.614
737754	9.83105e+06	5.7822	72.934	3.964	59.702	132.636
737854	9.83105e+06	6.0568	73.898	3.9677	59.724	133.622
736454	9.83095e+06	5.7788	74.24	3.9894	59.942	134.182
736554	9.83095e+06	6.1599	74.687	3.9958	59.97	134.657
736654	9.83095e+06	6.1579	74.328	3.9963	59.993	134.321
736754	9.83095e+06	6.1314	74.387	3.9936	60	134.387
736854	9.83095e+06	6.1771	74.454	3.9903	60.012	134.466
736954	9.83095e+06	5.8241	74.066	3.9846	59.974	134.04
737054	9.83095e+06	5.8729	75.211	3.9857	59.953	135.164
737154	9.83095e+06	5.8435	74.513	3.9901	59.892	134.405
737254	9.83095e+06	5.8131	73.712	3.9847	59.807	133.519
737354	9.83095e+06	5.7906	73.046	3.9815	59.761	132.807
737454	9.83095e+06	5.7786	73.009	3.9663	59.716	132.725
737554	9.83095e+06	5.7827	72.92	3.9641	59.706	132.626
737654	9.83095e+06	5.8026	73.222	3.9636	59.698	132.92
737754	9.83095e+06	6.0647	74.033	3.9666	59.714	133.747
761654	9.83095e+06	9.5061	144.68	7.2737	106.11	250.79
736454	9.83085e+06	5.7695	73.916	3.997	60.028	133.944
736554	9.83085e+06	6.175	74.653	3.9955	60.037	134.69
736654	9.83085e+06	6.1887	74.621	3.9931	60.044	134.665
736754	9.83085e+06	6.1699	74.517	3.9929	60.051	134.568
736854	9.83085e+06	5.8052	74.695	3.9895	60.023	134.718
736954	9.83085e+06	5.856	75.729	3.9886	59.993	135.722
737054	9.83085e+06	5.834	74.278	3.9944	59.94	134.218
737154	9.83085e+06	5.8158	73.851	3.9883	59.854	133.705
737254	9.83085e+06	5.7941	73.45	3.9847	59.779	133.229
737354	9.83085e+06	5.7878	73.556	3.9694	59.721	133.277
737454	9.83085e+06	5.8174	73.019	3.9646	59.711	132.73
737554	9.83085e+06	5.763	72.842	3.9638	59.701	132.543
737654	9.83085e+06	5.7634	73.063	3.9628	59.693	132.756
737754	9.83085e+06	6.0664	74.063	3.9672	59.717	133.78
761654	9.83085e+06	9.5172	145.26	7.2723	106.11	251.37
761754	9.83085e+06	9.5069	144.8	7.2733	106.11	250.91
736454	9.83075e+06	5.7815	74.122	4.0029	60.121	134.243
736554	9.83075e+06	5.7552	73.103	3.9968	60.096	133.199
736654	9.83075e+06	5.7575	73.118	3.9915	60.072	133.19
736754	9.83075e+06	5.786	73.394	3.9907	60.058	133.452
736854	9.83075e+06	5.8922	76.401	3.9948	60.055	136.456
736954	9.83075e+06	5.864	75.128	3.9897	59.981	135.109
737054	9.83075e+06	5.8292	74.173	3.9994	59.919	134.092
737154	9.83075e+06	5.8018	73.58	3.9891	59.828	133.408
737254	9.83075e+06	5.7864	73.328	3.9762	59.746	133.074
737354	9.83075e+06	5.7681	73.12	3.9643	59.709	132.829
737454	9.83075e+06	5.7569	72.825	3.9639	59.706	132.531
737554	9.83075e+06	5.7574	72.947	3.9633	59.698	132.645
737654	9.83075e+06	6.065	73.948	3.9671	59.718	133.666
737754	9.83075e+06	6.0544	73.831	3.9678	59.728	133.559
737854	9.83075e+06	6.0164	73.628	3.9673	59.726	133.354
737954	9.83075e+06	6.0174	73.971	3.9676	59.726	133.697
738054	9.83075e+06	6.0259	74.095	3.9792	59.77	133.865
738154	9.83075e+06	6.0603	74.136	3.9737	59.804	133.94
738554	9.83075e+06	5.7446	73.148	3.9724	59.721	132.869
738654	9.83075e+06	5.7369	73.177	3.9629	59.692	132.869
738754	9.83075e+06	5.7173	72.808	3.9628	59.692	132.5
738854	9.83075e+06	6.0454	73.802	3.9666	59.711	133.513
761654	9.83075e+06	9.5127	145.13	7.2721	106.11	251.24
761754	9.83075e+06	9.5168	145.25	7.2719	106.11	251.36
761854	9.83075e+06	5.9098	73.368	4.136	62.883	136.251
736454	9.83065e+06	5.7855	73.642	4.0012	60.204	133.846
736554	9.83065e+06	5.8053	73.527	3.9982	60.152	133.679
736654	9.83065e+06	5.8307	73.298	3.9928	60.086	133.384
736754	9.83065e+06	5.883	75.375	3.9929	60.046	135.421
736854	9.83065e+06	5.835	74.101	3.9892	59.981	134.082
736954	9.83065e+06	5.8495	74.222	3.9939	59.931	134.153
737554	9.83065e+06	5.7067	72.927	3.9631	59.7	132.627
737654	9.83065e+06	6.0537	73.794	3.9669	59.721	133.515
737754	9.83065e+06	5.7052	72.876	3.9636	59.704	132.58
737854	9.83065e+06	5.9388	73.313	3.9663	59.72	133.033
737954	9.83065e+06	5.9776	73.838	3.9714	59.738	133.576
738054	9.83065e+06	6.016	74.115	3.9823	59.798	133.913
738154	9.83065e+06	6.0469	74.124	3.9739	59.815	133.939
738554	9.83065e+06	5.7534	73.137	3.9772	59.74	132.877
738654	9.83065e+06	5.7406	73.289	3.9636	59.698	132.987
738754	9.83065e+06	6.0745	74.004	3.9696	59.734	133.738
738854	9.83065e+06	5.7115	72.903	3.9635	59.698	132.601
738954	9.83065e+06	6.0459	73.878	3.9668	59.717	133.595
761654	9.83065e+06	9.5063	144.72	7.272	106.11	250.83
761754	9.83065e+06	9.5052	145.51	7.2745	106.12	251.63
761854	9.83065e+06	9.507	144.66	7.272	106.11	250.77
761954	9.83065e+06	9.5084	144.67	7.2721	106.11	250.78
736454	9.83055e+06	5.8856	74.113	4.0024	60.202	134.315
736554	9.83055e+06	5.8271	73.681	4.0009	60.146	133.827
736654	9.83055e+06	5.834	73.561	3.9937	60.055	133.616
737554	9.83055e+06	5.7089	72.894	3.9641	59.708	132.602
737654	9.83055e+06	5.7056	72.848	3.964	59.707	132.555
737754	9.83055e+06	5.7045	72.843	3.9638	59.705	132.548
737854	9.83055e+06	6.0027	73.565	3.9665	59.719	133.284
737954	9.83055e+06	6.006	73.9	3.9803	59.759	133.659
738054	9.83055e+06	6.001	73.907	3.9792	59.799	133.706
738554	9.83055e+06	5.7502	73.143	3.9841	59.753	132.896
738654	9.83055e+06	5.7242	73.307	3.963	59.698	133.005
738754	9.83055e+06	6.0866	74.194	3.9669	59.719	133.913
738854	9.83055e+06	5.7157	72.89	3.9633	59.702	132.592
738954	9.83055e+06	6.107	74.153	3.9675	59.724	133.877
761654	9.83055e+06	9.5055	144.68	7.2714	106.11	250.79
761754	9.83055e+06	9.5055	144.7	7.2716	106.11	250.81
761854	9.83055e+06	9.506	144.75	7.2722	106.11	250.86
761954	9.83055e+06	9.5046	144.65	7.2724	106.11	250.76
762054	9.83055e+06	9.5059	144.66	7.2729	106.12	250.78
737554	9.83045e+06	5.7042	72.843	3.9633	59.702	132.545
737654	9.83045e+06	5.705	73.216	3.963	59.699	132.915
737754	9.83045e+06	5.7043	73.413	3.9629	59.699	133.112
738154	9.83045e+06	6.067	74.203	3.974	59.815	134.018
738654	9.83045e+06	5.7451	72.741	3.9641	59.708	132.449
738754	9.83045e+06	5.7049	72.847	3.9645	59.712	132.559
738854	9.83045e+06	5.703	72.853	3.9644	59.71	132.563
738954	9.83045e+06	5.699	72.932	3.9635	59.704	132.636
761554	9.83045e+06	9.5059	144.63	7.2715	106.11	250.74
761654	9.83045e+06	9.5054	144.65	7.2714	106.11	250.76
761754	9.83045e+06	9.5055	144.71	7.2714	106.11	250.82
761854	9.83045e+06	9.5041	144.61	7.2717	106.11	250.72
761954	9.83045e+06	9.5041	144.64	7.2721	106.11	250.75
762054	9.83045e+06	9.5044	144.64	7.2727	106.12	250.76
737354	9.83035e+06	5.7094	73.071	3.9631	59.702	132.773
737454	9.83035e+06	5.7063	72.844	3.9636	59.705	132.549
737554	9.83035e+06	5.7061	73.014	3.9631	59.7	132.714
737654	9.83035e+06	5.7038	73.213	3.963	59.699	132.912
737754	9.83035e+06	6.0529	74.511	3.9665	59.719	134.23
761754	9.83035e+06	9.5078	144.9	7.2721	106.11	251.01
761854	9.83035e+06	9.505	144.66	7.2715	106.11	250.77
761954	9.83035e+06	9.5042	144.66	7.2719	106.11	250.77
737354	9.83025e+06	5.7079	73.023	3.9677	59.722	132.745
737454	9.83025e+06	5.7105	73.626	3.968	59.722	133.348
737554	9.83025e+06	5.7079	73.659	3.9675	59.719	133.378
737654	9.83025e+06	5.7078	73.419	3.9657	59.715	133.134
737254	9.83015e+06	5.7132	73.418	3.9713	59.755	133.173
737354	9.83015e+06	5.7148	73.571	3.97	59.751	133.322
737454	9.83015e+06	5.7147	73.551	3.9711	59.754	133.305
737554	9.83015e+06	5.7111	73.427	3.9696	59.746	133.173
737654	9.83015e+06	5.7117	73.548	3.968	59.739	133.287
737754	9.83015e+06	5.7102	73.528	3.967	59.733	133.261
737054	9.83005e+06	5.7204	73.445	3.9751	59.801	133.246
737154	9.83005e+06	6.1377	74.89	3.9816	59.833	134.723
737254	9.83005e+06	5.7223	73.616	3.98	59.821	133.437
737354	9.83005e+06	5.7213	73.524	3.9776	59.815	133.339
737454	9.83005e+06	5.7241	73.562	3.9763	59.812	133.374
737554	9.83005e+06	5.7205	73.631	3.9727	59.789	133.42
737654	9.83005e+06	5.7201	73.639	3.971	59.778	133.417
736954	9.82995e+06	5.7302	73.463	3.9788	59.859	133.322
737054	9.82995e+06	6.1422	74.881	3.9883	59.894	134.775
737154	9.82995e+06	6.1369	74.924	3.9988	59.933	134.857
737254	9.82995e+06	5.7257	73.646	3.9909	59.912	133.558
737354	9.82995e+06	5.7314	73.332	3.9911	59.909	133.241
737454	9.82995e+06	5.7305	73.375	3.9874	59.881	133.256
737554	9.82995e+06	5.7288	73.342	3.9791	59.836	133.178
736854	9.82985e+06	5.7995	73.307	3.9831	59.934	133.241
736954	9.82985e+06	5.8415	73.429	3.9777	59.883	133.312
737054	9.82985e+06	6.0181	74.09	3.9822	59.917	134.007
737154	9.82985e+06	6.0315	73.9	3.9845	59.955	133.855
737254	9.82985e+06	7.7546	148.31	5.7805	86.328	234.638
736854	9.82975e+06	5.8355	73.359	3.9909	59.873	133.232
736954	9.82975e+06	10.146	158.53	8.4036	113.92	272.45
737054	9.82975e+06	5.8705	73.432	3.9962	59.864	133.296
778054	9.80705e+06	14.654	194.17	11.381	171.13	365.3
778154	9.80705e+06	14.639	194.65	11.415	171.4	366.05
778254	9.80705e+06	14.585	194.33	11.413	171.4	365.73
777854	9.80695e+06	14.665	194.49	11.36	171.29	365.78
777954	9.80695e+06	14.667	194.68	11.394	171.67	366.35
778054	9.80695e+06	14.642	194.55	11.461	171.98	366.53
778154	9.80695e+06	14.398	194.16	11.5	172.01	366.17
778254	9.80695e+06	14.325	193.91	11.459	171.65	365.56
777554	9.80685e+06	14.627	194.35	11.409	171.52	365.87
777654	9.80685e+06	14.634	194.23	11.403	171.63	365.86
777754	9.80685e+06	14.664	194.74	11.389	171.82	366.56
777854	9.80685e+06	14.676	195.08	11.417	172.1	367.18
777954	9.80685e+06	14.629	195.06	11.498	172.39	367.45
778054	9.80685e+06	14.381	194.4	11.491	172.11	366.51
778154	9.80685e+06	14.31	193.88	11.433	171.68	365.56
778254	9.80685e+06	14.284	193.16	11.395	171.18	364.34
777254	9.80675e+06	14.628	193.49	11.458	172.14	365.63
777454	9.80675e+06	14.617	192.21	11.199	171.84	364.05
777554	9.80675e+06	14.638	194.95	11.438	172.16	367.11
777654	9.80675e+06	14.654	195	11.438	172.27	367.27
777754	9.80675e+06	14.671	195.38	11.489	172.51	367.89
777854	9.80675e+06	14.588	194.95	11.542	172.66	367.61
777954	9.80675e+06	14.363	194.51	11.49	172.4	366.91
778054	9.80675e+06	14.307	193.71	11.412	171.7	365.41
778154	9.80675e+06	14.284	193.57	11.375	171.13	364.7
777154	9.80665e+06	14.667	195.67	11.499	172.93	368.6
777254	9.80665e+06	14.578	195.07	11.501	172.75	367.82
777354	9.80665e+06	14.671	194.04	11.515	172.73	366.77
777454	9.80665e+06	14.683	194.3	11.239	172.41	366.71
777554	9.80665e+06	14.638	195.56	11.498	172.92	368.48
777654	9.80665e+06	14.624	195.49	11.536	172.97	368.46
777754	9.80665e+06	14.397	194.95	11.454	172.65	367.6
777854	9.80665e+06	14.344	194.29	11.491	172.43	366.72
777954	9.80665e+06	14.331	193.94	11.398	171.8	365.74
777154	9.80655e+06	14.684	196.13	11.527	173.09	369.22
777254	9.80655e+06	14.609	195.43	11.551	173.17	368.6
777354	9.80655e+06	14.651	195.45	11.486	172.95	368.4
777454	9.80655e+06	14.668	195.95	11.474	173.05	369
777554	9.80655e+06	14.487	195.34	11.561	173.22	368.56
777654	9.80655e+06	14.356	194.56	11.543	173.04	367.6
777754	9.80655e+06	14.32	194	11.456	172.51	366.51
777854	9.80655e+06	14.323	193.84	11.409	171.94	365.78
777954	9.80655e+06	14.333	193.23	11.369	171.26	364.49
777154	9.80645e+06	14.655	196.21	11.531	173.25	369.46
777254	9.80645e+06	14.632	195.81	11.574	173.4	369.21
777354	9.80645e+06	14.67	194.08	11.586	173.48	367.56
777454	9.80645e+06	14.414	193.14	11.585	173.43	366.57
777554	9.80645e+06	14.322	192.18	11.526	173.07	365.25
777654	9.80645e+06	14.304	191.58	11.426	172.51	364.09
777754	9.80645e+06	14.282	193.45	11.382	171.81	365.26
777854	9.80645e+06	14.272	193.1	11.402	171.43	364.53
777154	9.80635e+06	14.658	196.26	11.553	173.62	369.88
777254	9.80635e+06	14.639	196	11.574	173.64	369.64
777354	9.80635e+06	14.457	195.58	11.367	173.19	368.77
777454	9.80635e+06	14.358	191.24	11.51	173.11	364.35
777554	9.80635e+06	14.295	190.43	11.474	172.65	363.08
777654	9.80635e+06	14.341	191.02	11.395	172.04	363.06
777754	9.80635e+06	14.365	191.74	11.428	171.3	363.04
777854	9.80635e+06	14.524	193.64	11.451	171.11	364.75
776854	9.80625e+06	14.651	192.62	11.528	173.43	366.05
776954	9.80625e+06	14.704	196.1	11.533	173.56	369.66
777054	9.80625e+06	14.68	196.16	11.563	173.71	369.87
777154	9.80625e+06	14.637	196.22	11.574	173.81	370.03
777254	9.80625e+06	14.446	195.39	11.604	173.81	369.2
777354	9.80625e+06	14.375	194.89	11.495	173.38	368.27
777454	9.80625e+06	14.369	194.46	11.471	172.85	367.31
777554	9.80625e+06	14.37	194.24	11.437	172.26	366.5
777654	9.80625e+06	14.336	192.7	11.468	171.93	364.63
777754	9.80625e+06	13.314	198.91	11.523	173.19	372.1
777854	9.80625e+06	13.325	198.97	11.565	173.22	372.19
777954	9.80625e+06	13.297	198.8	11.511	173.19	371.99
778054	9.80625e+06	13.354	199.09	11.493	173.31	372.4
778154	9.80625e+06	13.332	199	11.538	173.09	372.09
778254	9.80625e+06	13.3	198.9	11.547	172.79	371.69
776854	9.80615e+06	14.651	193.89	11.558	173.74	367.63
776954	9.80615e+06	14.68	196.52	11.557	173.75	370.27
777054	9.80615e+06	14.673	196.63	11.589	173.88	370.51
777154	9.80615e+06	14.537	195.79	11.249	173.25	369.04
777254	9.80615e+06	14.425	195.44	11.53	173.65	369.09
777354	9.80615e+06	14.418	194.7	11.479	173.22	367.92
777454	9.80615e+06	13.486	200.18	11.662	174.67	374.85
777554	9.80615e+06	13.433	199.79	11.568	174	373.79
777654	9.80615e+06	13.363	199.17	11.529	173.69	372.86
777754	9.80615e+06	13.358	199.19	11.601	173.91	373.1
777854	9.80615e+06	13.384	199.25	11.584	173.93	373.18
777954	9.80615e+06	13.364	199.19	11.587	173.84	373.03
778054	9.80615e+06	13.379	199.32	11.568	173.84	373.16
778154	9.80615e+06	13.367	199.24	11.601	173.78	373.02
778254	9.80615e+06	13.363	199.36	11.62	173.63	372.99
778554	9.80615e+06	13.285	199.03	11.541	172.57	371.6
778754	9.80615e+06	13.257	198.68	11.568	173.07	371.75
778854	9.80615e+06	13.314	199.01	11.545	173.54	372.55
776754	9.80605e+06	14.622	196.29	11.558	173.88	370.17
776854	9.80605e+06	14.629	196.67	11.575	173.91	370.58
776954	9.80605e+06	14.639	196.74	11.582	173.83	370.57
777054	9.80605e+06	14.636	196.69	11.612	174	370.69
777154	9.80605e+06	14.462	195.5	11.601	173.98	369.48
777254	9.80605e+06	13.61	200.87	11.783	176.04	376.91
777354	9.80605e+06	13.556	200.43	11.757	175.61	376.04
777454	9.80605e+06	13.481	199.89	11.657	174.81	374.7
777554	9.80605e+06	13.436	199.72	11.651	174.59	374.31
777654	9.80605e+06	13.422	199.59	11.677	174.68	374.27
777754	9.80605e+06	13.43	199.59	11.674	174.81	374.4
777854	9.80605e+06	13.442	199.6	11.67	174.72	374.32
777954	9.80605e+06	13.442	199.82	11.657	174.7	374.52
778054	9.80605e+06	14.341	197.33	12.384	177.83	375.16
778154	9.80605e+06	14.339	197.45	12.375	177.84	375.29
778254	9.80605e+06	14.347	197.06	12.318	177.66	374.72
778354	9.80605e+06	14.347	197.02	12.312	177.5	374.52
778554	9.80605e+06	13.378	199.59	11.618	173.68	373.27
778654	9.80605e+06	13.313	199.13	11.527	173.18	372.31
778754	9.80605e+06	14.304	197.32	12.361	177.24	374.56
778854	9.80605e+06	14.32	197.36	12.397	177.6	374.96
776754	9.80595e+06	14.591	196.79	11.58	173.98	370.77
776854	9.80595e+06	9.6505	146.43	7.3906	106.84	253.27
776954	9.80595e+06	13.626	199.65	11.667	176.16	375.81
777054	9.80595e+06	13.625	200.19	11.643	176.15	376.34
777154	9.80595e+06	13.659	201.04	11.798	176.38	377.42
777254	9.80595e+06	13.615	200.83	11.775	176.07	376.9
777354	9.80595e+06	13.57	200.59	11.741	175.7	376.29
777454	9.80595e+06	13.49	200.09	11.669	175.14	375.23
777554	9.80595e+06	13.477	200	11.737	175.3	375.3
777654	9.80595e+06	13.493	200.17	11.767	175.48	375.65
777754	9.80595e+06	13.502	200.08	11.757	175.48	375.56
777854	9.80595e+06	14.323	198	12.346	178.08	376.08
777954	9.80595e+06	14.336	197.63	12.237	177.79	375.42
778054	9.80595e+06	14.335	197.57	12.335	177.95	375.52
778154	9.80595e+06	14.33	197.96	12.346	178	375.96
778254	9.80595e+06	14.336	197.68	12.319	177.93	375.61
778354	9.80595e+06	14.343	197.53	12.338	177.85	375.38
778454	9.80595e+06	14.344	197.33	12.35	177.81	375.14
778554	9.80595e+06	14.343	197.35	12.306	177.51	374.86
778654	9.80595e+06	14.338	197.34	12.351	177.41	374.75
778754	9.80595e+06	14.312	197.5	12.403	177.58	375.08
778854	9.80595e+06	14.31	197.84	12.378	177.74	375.58
778954	9.80595e+06	14.348	196.96	12.395	177.85	374.81
776654	9.80585e+06	9.6516	146.53	7.3958	106.89	253.42
776754	9.80585e+06	9.6513	146.5	7.3958	106.88	253.38
776854	9.80585e+06	13.655	199.97	11.685	176.26	376.23
776954	9.80585e+06	13.64	199.86	11.666	176.16	376.02
777054	9.80585e+06	13.67	200.77	11.68	176.3	377.07
777154	9.80585e+06	13.662	201.06	11.796	176.39	377.45
777254	9.80585e+06	13.614	200.81	11.754	176.08	376.89
777354	9.80585e+06	13.575	200.46	11.723	175.84	376.3
777454	9.80585e+06	13.526	200.26	11.765	175.73	375.99
777554	9.80585e+06	13.532	200.37	11.801	175.92	376.29
777654	9.80585e+06	13.555	200.47	11.815	176.08	376.55
777754	9.80585e+06	14.315	198.13	12.341	178.16	376.29
777854	9.80585e+06	14.303	198.18	12.363	178.2	376.38
777954	9.80585e+06	14.299	198.51	12.347	178.19	376.7
778054	9.80585e+06	9.6492	146.57	7.3764	106.74	253.31
778154	9.80585e+06	9.6495	146.53	7.3766	106.74	253.27
778254	9.80585e+06	9.6489	146.42	7.376	106.74	253.16
778354	9.80585e+06	9.6489	146.43	7.3749	106.73	253.16
778454	9.80585e+06	9.6491	146.55	7.3744	106.72	253.27
778554	9.80585e+06	9.6494	146.52	7.3723	106.7	253.22
778654	9.80585e+06	9.6488	146.35	7.3712	106.69	253.04
778754	9.80585e+06	9.6493	146.46	7.3759	106.7	253.16
778854	9.80585e+06	14.32	197.48	12.372	177.89	375.37
778954	9.80585e+06	9.6486	146.32	7.3773	106.71	253.03
776854	9.80575e+06	9.6517	146.48	7.4017	106.9	253.38
776954	9.80575e+06	9.6514	146.46	7.4014	106.89	253.35
777054	9.80575e+06	9.6514	146.54	7.3972	106.88	253.42
777154	9.80575e+06	9.6511	146.65	7.388	106.84	253.49
777254	9.80575e+06	9.6499	146.4	7.384	106.81	253.21
777354	9.80575e+06	9.6497	146.36	7.3816	106.79	253.15
777454	9.80575e+06	9.6501	146.49	7.383	106.81	253.3
777554	9.80575e+06	9.6504	146.51	7.3844	106.82	253.33
777654	9.80575e+06	9.6504	146.42	7.385	106.83	253.25
777754	9.80575e+06	9.6501	146.53	7.3828	106.8	253.33
777854	9.80575e+06	9.6501	146.5	7.3827	106.8	253.3
777954	9.80575e+06	9.65	146.42	7.3832	106.81	253.23
778054	9.80575e+06	9.6501	146.49	7.383	106.81	253.3
778154	9.80575e+06	9.6498	146.51	7.3825	106.79	253.3
778254	9.80575e+06	9.6495	146.44	7.3808	106.78	253.22
778354	9.80575e+06	9.6494	146.46	7.3787	106.76	253.22
778454	9.80575e+06	9.6498	146.54	7.3778	106.76	253.3
778554	9.80575e+06	9.6498	146.56	7.3763	106.74	253.3
778654	9.80575e+06	9.6496	146.56	7.3736	106.72	253.28
778754	9.80575e+06	9.649	146.49	7.3751	106.71	253.2
778854	9.80575e+06	9.6489	146.37	7.376	106.72	253.09
778954	9.80575e+06	9.6487	146.36	7.3807	106.73	253.09
779054	9.80575e+06	9.6487	146.36	7.3765	106.72	253.08
779154	9.80575e+06	9.6489	146.37	7.3745	106.73	253.1
777254	9.80565e+06	9.6505	146.42	7.3881	106.84	253.26
777354	9.80565e+06	9.6509	146.52	7.3869	106.84	253.36
777454	9.80565e+06	9.6513	146.5	7.3888	106.86	253.36
777554	9.80565e+06	9.6518	146.5	7.3912	106.88	253.38
777654	9.80565e+06	9.652	146.56	7.392	106.89	253.45
777754	9.80565e+06	9.6515	146.55	7.3901	106.87	253.42
777854	9.80565e+06	9.6512	146.48	7.3893	106.86	253.34
777954	9.80565e+06	9.6512	146.48	7.3904	106.86	253.34
778054	9.80565e+06	9.6508	146.43	7.3893	106.85	253.28
778254	9.80565e+06	9.6501	146.4	7.3839	106.82	253.22
778354	9.80565e+06	9.6497	146.37	7.3818	106.8	253.17
778454	9.80565e+06	9.6495	146.37	7.3807	106.78	253.15
778554	9.80565e+06	9.6495	146.42	7.38	106.78	253.2
778654	9.80565e+06	9.6494	146.56	7.3774	106.75	253.31
778754	9.80565e+06	9.649	146.39	7.3755	106.74	253.13
778854	9.80565e+06	9.6491	146.57	7.3764	106.74	253.31
778954	9.80565e+06	14.315	198.01	12.379	178.2	376.21
779054	9.80565e+06	14.312	197.95	12.344	178.15	376.1
779154	9.80565e+06	14.3	197.99	12.31	178.1	376.09
779254	9.80565e+06	14.282	198.4	12.245	177.96	376.36
779354	9.80565e+06	14.274	197.85	12.266	177.92	375.77
777154	9.80555e+06	9.6515	146.52	7.394	106.88	253.4
777254	9.80555e+06	9.6517	146.51	7.3916	106.88	253.39
777354	9.80555e+06	9.6522	146.51	7.393	106.9	253.41
777454	9.80555e+06	9.6526	146.51	7.3967	106.93	253.44
777954	9.80555e+06	9.6519	146.51	7.3976	106.9	253.41
778254	9.80555e+06	9.651	146.44	7.3911	106.86	253.3
778354	9.80555e+06	9.6506	146.47	7.3878	106.84	253.31
778454	9.80555e+06	9.6505	146.49	7.3864	106.83	253.32
778554	9.80555e+06	14.262	198.65	12.294	177.96	376.61
778654	9.80555e+06	14.274	198.17	12.276	177.94	376.11
778754	9.80555e+06	14.28	198.39	12.26	177.97	376.36
778854	9.80555e+06	14.295	198.57	12.273	178.02	376.59
778954	9.80555e+06	14.292	198.39	12.282	178.05	376.44
779054	9.80555e+06	14.283	198.24	12.272	178.03	376.27
779154	9.80555e+06	14.27	198.29	12.293	178.01	376.3
779254	9.80555e+06	14.244	198.53	12.32	177.96	376.49
779354	9.80555e+06	14.241	198.34	12.37	178.04	376.38
779454	9.80555e+06	14.252	198.76	12.387	178.11	376.87
777154	9.80545e+06	9.6532	146.56	7.399	106.94	253.5
777254	9.80545e+06	9.6531	146.53	7.4014	106.95	253.48
777354	9.80545e+06	9.6534	146.55	7.4047	106.96	253.51
777654	9.80545e+06	9.6534	146.55	7.4106	106.97	253.52
777854	9.80545e+06	9.653	146.54	7.4056	106.95	253.49
777954	9.80545e+06	9.6525	146.51	7.4041	106.93	253.44
778354	9.80545e+06	14.212	197.86	12.319	177.58	375.44
778454	9.80545e+06	14.217	198.95	12.358	177.86	376.81
778554	9.80545e+06	14.222	197.69	12.344	177.74	375.43
778654	9.80545e+06	14.227	198.35	12.331	177.81	376.16
778754	9.80545e+06	14.238	198.47	12.313	177.84	376.31
778854	9.80545e+06	14.249	198.46	12.312	177.95	376.41
778954	9.80545e+06	14.239	198.64	12.26	177.81	376.45
779054	9.80545e+06	14.234	198.4	12.272	177.72	376.12
779154	9.80545e+06	14.224	198.32	12.286	177.73	376.05
779254	9.80545e+06	14.22	197.25	12.362	177.77	375.02
779354	9.80545e+06	14.228	198.76	12.404	178.01	376.77
779454	9.80545e+06	14.237	198.53	12.399	178.1	376.63
779554	9.80545e+06	14.432	195.83	11.636	174.08	369.91
777954	9.80535e+06	14.173	198.34	12.174	177.17	375.51
778354	9.80535e+06	14.19	198.58	12.388	177.75	376.33
778454	9.80535e+06	14.188	199.15	12.38	177.76	376.91
778554	9.80535e+06	14.189	199.25	12.365	177.75	377
778654	9.80535e+06	14.2	199.11	12.353	177.73	376.84
778754	9.80535e+06	14.216	197.75	12.34	177.65	375.4
778854	9.80535e+06	14.212	198.38	12.321	177.72	376.1
778954	9.80535e+06	14.198	197.99	12.32	177.61	375.6
779054	9.80535e+06	14.191	198.33	12.341	177.64	375.97
779154	9.80535e+06	14.193	198.17	12.369	177.66	375.83
779254	9.80535e+06	14.204	198.94	12.377	177.83	376.77
779354	9.80535e+06	14.222	198.72	12.393	177.98	376.7
779454	9.80535e+06	14.241	198.58	12.407	178.12	376.7
779554	9.80535e+06	14.489	195.57	11.643	174.12	369.69
772754	9.80525e+06	13.881	195.62	11.441	171.04	366.66
777754	9.80525e+06	14.141	197.87	12.349	177.42	375.29
778154	9.80525e+06	14.047	198.91	12.391	177.77	376.68
778254	9.80525e+06	14.189	198.85	12.392	177.73	376.58
778554	9.80525e+06	14.184	198.35	12.39	177.68	376.03
778654	9.80525e+06	14.186	199.18	12.391	177.77	376.95
778754	9.80525e+06	14.19	198.84	12.387	177.76	376.6
778854	9.80525e+06	14.18	199.01	12.386	177.76	376.77
778954	9.80525e+06	14.181	199.08	12.39	177.76	376.84
779054	9.80525e+06	14.177	199.18	12.39	177.78	376.96
779154	9.80525e+06	14.183	198.95	12.39	177.78	376.73
779254	9.80525e+06	14.203	198.66	12.387	177.85	376.51
779354	9.80525e+06	14.217	198.92	12.393	177.99	376.91
779454	9.80525e+06	14.235	198.56	12.401	178.06	376.62
779554	9.80525e+06	14.511	196	11.642	174.12	370.12
779654	9.80525e+06	14.559	195.8	11.645	174.1	369.9
779754	9.80525e+06	14.509	195.74	11.648	174.12	369.86
779854	9.80525e+06	14.57	195.51	11.636	174.09	369.6
779954	9.80525e+06	14.507	196.04	11.629	174.05	370.09
772654	9.80515e+06	14.135	196.39	11.517	171.27	367.66
772754	9.80515e+06	14.287	196.37	11.606	173.21	369.58
777554	9.80515e+06	14.132	198.62	12.349	177.46	376.08
777654	9.80515e+06	14.149	198.84	12.343	177.57	376.41
777754	9.80515e+06	14.177	198.47	12.323	177.67	376.14
777854	9.80515e+06	14.197	198.15	12.254	177.68	375.83
777954	9.80515e+06	14.107	198.43	12.272	177.79	376.22
778054	9.80515e+06	14.104	199.31	12.333	177.8	377.11
778554	9.80515e+06	14.047	198.48	12.388	177.67	376.15
778654	9.80515e+06	14.047	198.85	12.389	177.72	376.57
778754	9.80515e+06	14.047	198.73	12.39	177.73	376.46
778854	9.80515e+06	14.047	199.01	12.39	177.76	376.77
778954	9.80515e+06	14.153	198.78	12.392	177.76	376.54
779054	9.80515e+06	14.157	198.59	12.393	177.77	376.36
779154	9.80515e+06	14.155	198.52	12.389	177.76	376.28
779254	9.80515e+06	14.191	198.52	12.053	177.09	375.61
779354	9.80515e+06	14.208	198.44	11.99	177.09	375.53
779454	9.80515e+06	14.22	198.23	12.013	177.23	375.46
779554	9.80515e+06	14.221	198.18	12.356	178.05	376.23
779654	9.80515e+06	14.282	195.4	11.616	174.08	369.48
779754	9.80515e+06	14.273	195.43	11.644	174.08	369.51
779854	9.80515e+06	14.257	194.57	11.64	174.09	368.66
779954	9.80515e+06	14.25	194.72	11.637	174.07	368.79
780054	9.80515e+06	14.284	195.36	11.638	174.04	369.4
780154	9.80515e+06	14.299	194.88	11.638	174.01	368.89
780254	9.80515e+06	14.275	195.01	11.632	173.99	369
780354	9.80515e+06	14.316	195.36	11.591	173.87	369.23
777854	9.80505e+06	14.252	198.31	12.18	177.82	376.13
777954	9.80505e+06	14.159	199.01	12.187	177.88	376.89
778054	9.80505e+06	14.107	199.12	12.238	177.88	377
778154	9.80505e+06	14.116	199.63	12.265	177.79	377.42
778354	9.80505e+06	14.093	198.69	12.372	177.68	376.37
778654	9.80505e+06	14.048	198.57	12.39	177.73	376.3
778754	9.80505e+06	14.047	199.02	12.39	177.75	376.77
778854	9.80505e+06	14.046	199.16	12.389	177.77	376.93
778954	9.80505e+06	14.172	199.33	12.39	177.8	377.13
779054	9.80505e+06	14.174	198.7	12.382	177.81	376.51
779154	9.80505e+06	14.168	198.5	12.368	177.79	376.29
779254	9.80505e+06	14.195	198.43	12.344	177.85	376.28
779354	9.80505e+06	14.212	198.35	12.345	177.96	376.31
779454	9.80505e+06	14.227	198.38	12.352	178.07	376.45
779554	9.80505e+06	14.227	198.12	12.368	178.14	376.26
779654	9.80505e+06	14.864	196.46	11.592	173.98	370.44
779754	9.80505e+06	14.215	195.28	11.608	174.04	369.32
779854	9.80505e+06	14.238	195.68	11.6	173.86	369.54
779954	9.80505e+06	14.216	195.4	11.62	173.98	369.38
780054	9.80505e+06	14.22	195.55	11.607	173.85	369.4
780154	9.80505e+06	14.259	195.53	11.618	173.9	369.43
780254	9.80505e+06	14.258	195.16	11.608	173.87	369.03
780354	9.80505e+06	14.246	195.41	11.605	173.82	369.23
780454	9.80505e+06	14.207	194.99	11.605	173.79	368.78
780554	9.80505e+06	14.227	195.36	11.592	173.73	369.09
778054	9.80495e+06	14.832	195.25	11.395	173.47	368.72
778154	9.80495e+06	14.09	198.05	12.219	177.92	375.97
778354	9.80495e+06	14.104	199.59	12.271	177.71	377.3
778454	9.80495e+06	14.099	198.51	12.337	177.68	376.19
778554	9.80495e+06	14.092	199.23	12.384	177.77	377
778654	9.80495e+06	14.095	199.3	12.388	177.76	377.06
778754	9.80495e+06	14.047	198.83	12.39	177.72	376.55
778854	9.80495e+06	14.045	199.23	12.39	177.77	377
778954	9.80495e+06	14.181	198.91	12.385	177.76	376.67
779754	9.80495e+06	14.875	196.9	11.566	173.82	370.72
779854	9.80495e+06	14.226	195.22	11.595	173.87	369.09
779954	9.80495e+06	14.195	195.42	11.605	173.85	369.27
780054	9.80495e+06	14.218	195.24	11.607	173.86	369.1
780154	9.80495e+06	14.258	195.2	11.601	173.82	369.02
780354	9.80495e+06	14.262	195.13	11.572	173.66	368.79
780554	9.80495e+06	14.211	194.68	11.485	173.33	368.01
778354	9.80485e+06	14.107	198.56	12.24	177.96	376.52
778454	9.80485e+06	14.125	199.56	12.259	177.88	377.44
778554	9.80485e+06	14.126	199.42	12.296	177.81	377.23
779954	9.80485e+06	14.883	196.8	11.555	173.58	370.38
780054	9.80485e+06	14.223	195.26	11.557	173.53	368.79
780154	9.80485e+06	14.259	195.08	11.537	173.46	368.54
780554	9.80485e+06	14.196	194.02	11.358	172.32	366.34
780654	9.80485e+06	14.881	195.98	11.386	172.35	368.33
780054	9.80475e+06	14.194	194.91	11.484	173.12	368.03
780154	9.80475e+06	14.284	194.34	11.467	173	367.34
780254	9.80475e+06	14.262	194.36	11.438	172.69	367.05
780354	9.80475e+06	14.272	193.61	11.335	172.16	365.77
780454	9.80475e+06	14.239	192.55	11.287	171.33	363.88
780554	9.80475e+06	14.852	194.5	11.292	171.03	365.53
780154	9.80465e+06	14.26	194.16	11.411	172.39	366.55
780254	9.80465e+06	14.278	193.41	11.353	171.92	365.33
780354	9.80465e+06	14.276	193.24	11.286	171.14	364.38
777454	9.80455e+06	14.194	194.92	11.385	173.43	368.35
777554	9.80455e+06	14.335	192.04	11.537	173.62	365.66
777654	9.80455e+06	14.345	190.43	11.516	173.29	363.72
777254	9.80445e+06	14.266	195.29	11.591	173.66	368.95
777354	9.80445e+06	14.308	194.63	11.582	173.66	368.29
777454	9.80445e+06	14.871	194.4	11.562	173.55	367.95
777554	9.80445e+06	14.29	191.4	11.572	173.54	364.94
777654	9.80445e+06	14.371	191.77	11.508	173.17	364.94
777754	9.80445e+06	14.38	192	11.456	172.42	364.42
777854	9.80445e+06	14.367	192.87	11.45	171.93	364.8
777154	9.80435e+06	14.219	195.05	11.61	173.74	368.79
777254	9.80435e+06	14.312	195.11	11.59	173.67	368.78
777354	9.80435e+06	14.332	194.87	11.543	173.43	368.3
777454	9.80435e+06	14.884	195.76	11.54	173.26	369.02
777554	9.80435e+06	14.262	194.69	11.453	173.16	367.85
777654	9.80435e+06	14.389	193.74	11.505	173.03	366.77
777754	9.80435e+06	14.429	194.1	11.459	172.33	366.43
777854	9.80435e+06	14.409	193.71	11.443	171.75	365.46
777154	9.80425e+06	14.891	195.77	11.551	173.39	369.16
777254	9.80425e+06	14.276	194.63	11.537	173.33	367.96
777354	9.80425e+06	14.341	194.46	11.496	173.03	367.49
777454	9.80425e+06	14.871	195.77	11.516	172.82	368.59
777554	9.80425e+06	14.878	196.43	11.544	173.02	369.45
777654	9.80425e+06	14.389	194.19	11.531	172.96	367.15
777754	9.80425e+06	14.449	194.12	11.481	172.45	366.57
777854	9.80425e+06	14.449	193.79	11.436	171.85	365.64
777054	9.80415e+06	14.876	195.92	11.455	172.81	368.73
777154	9.80415e+06	14.195	194.02	11.507	173.03	367.05
777254	9.80415e+06	14.243	194.08	11.472	172.9	366.98
777354	9.80415e+06	14.288	194.04	11.471	172.69	366.73
777454	9.80415e+06	14.862	194.81	11.509	172.53	367.34
777554	9.80415e+06	14.857	195.94	11.526	172.79	368.73
777654	9.80415e+06	14.344	194.7	11.556	172.88	367.58
777754	9.80415e+06	14.446	194.3	11.492	172.47	366.77
777854	9.80415e+06	14.445	193.96	11.452	171.96	365.92
777054	9.80405e+06	14.858	195.55	11.435	172.29	367.84
777154	9.80405e+06	14.201	193.47	11.46	172.49	365.96
777254	9.80405e+06	14.246	193.81	11.428	172.33	366.14
777354	9.80405e+06	14.233	193.7	11.417	172.05	365.75
777454	9.80405e+06	14.847	194.97	11.461	172.13	367.1
777554	9.80405e+06	14.835	195.39	11.505	172.55	367.94
777654	9.80405e+06	14.883	195.94	11.54	172.75	368.69
777754	9.80405e+06	14.448	194.74	11.508	172.53	367.27
777854	9.80405e+06	14.455	194.21	11.451	172.02	366.23
779054	9.80405e+06	14.331	195.48	11.648	174.13	369.61
777054	9.80395e+06	14.845	194.99	11.374	171.44	366.43
777154	9.80395e+06	14.207	193	11.364	171.4	364.4
777254	9.80395e+06	14.204	193	11.341	171.22	364.22
777354	9.80395e+06	14.846	194.23	11.357	170.99	365.22
777454	9.80395e+06	14.795	194.59	11.414	171.68	366.27
777554	9.80395e+06	14.819	195.28	11.482	172.28	367.56
777654	9.80395e+06	14.862	195.72	11.531	172.56	368.28
777754	9.80395e+06	14.358	194.36	11.505	172.44	366.8
777854	9.80395e+06	14.4	193.74	11.47	172.08	365.82
778854	9.80395e+06	14.823	197.33	11.65	174.17	371.5
778954	9.80395e+06	14.834	197.49	11.643	174.1	371.59
779054	9.80395e+06	14.317	196.03	11.639	174.05	370.08
779154	9.80395e+06	14.383	195.4	11.648	174.14	369.54
779254	9.80395e+06	14.411	195.81	11.617	174.07	369.88
777154	9.80385e+06	14.172	192.08	11.276	170.32	362.4
777454	9.80385e+06	14.775	194.82	11.41	171.58	366.4
777554	9.80385e+06	14.808	194.88	11.484	172.12	367
777654	9.80385e+06	14.871	195.99	11.504	172.34	368.33
777754	9.80385e+06	14.306	193.96	11.497	172.24	366.2
777854	9.80385e+06	14.338	193.05	11.457	171.9	364.95
778554	9.80385e+06	14.826	195.86	11.472	173.24	369.1
778654	9.80385e+06	14.813	196.62	11.516	173.72	370.34
778754	9.80385e+06	14.797	197.17	11.544	173.85	371.02
778854	9.80385e+06	14.808	196.93	11.642	174.14	371.07
778954	9.80385e+06	14.826	197.26	11.638	174.06	371.32
779054	9.80385e+06	14.27	195.31	11.652	174.14	369.45
779154	9.80385e+06	14.357	195.8	11.651	174.15	369.95
779254	9.80385e+06	14.394	196.25	11.579	173.89	370.14
779354	9.80385e+06	14.377	195.29	11.566	173.89	369.18
779454	9.80385e+06	14.39	194.71	11.55	173.69	368.4
777454	9.80375e+06	14.789	194.74	11.404	171.52	366.26
777554	9.80375e+06	14.861	194.72	11.456	171.85	366.57
777654	9.80375e+06	14.859	194.24	11.422	171.82	366.06
777754	9.80375e+06	14.231	192.9	11.419	171.73	364.63
777854	9.80375e+06	14.275	192.83	11.412	171.44	364.27
778554	9.80375e+06	14.818	195.36	11.451	173.07	368.43
778654	9.80375e+06	14.816	196.34	11.476	173.57	369.91
778754	9.80375e+06	14.81	196.84	11.53	173.84	370.68
778854	9.80375e+06	14.813	196.83	11.621	174.06	370.89
778954	9.80375e+06	14.829	197.29	11.636	174.05	371.34
779054	9.80375e+06	14.18	195.69	11.64	174.08	369.77
779154	9.80375e+06	14.328	195.58	11.648	174.13	369.71
779254	9.80375e+06	14.392	196.22	11.568	173.88	370.1
779354	9.80375e+06	14.415	195.55	11.535	173.79	369.34
779454	9.80375e+06	14.404	194.55	11.562	173.65	368.2
778554	9.80365e+06	14.833	195.72	11.375	172.68	368.4
778654	9.80365e+06	14.837	195.71	11.502	173.43	369.14
778754	9.80365e+06	14.822	196.44	11.522	173.71	370.15
778854	9.80365e+06	14.812	196.18	11.583	173.97	370.15
778954	9.80365e+06	14.835	197.14	11.634	174.04	371.18
779054	9.80365e+06	14.851	197.03	11.636	174.06	371.09
779154	9.80365e+06	14.261	195.8	11.636	174.04	369.84
779354	9.80365e+06	14.46	196.08	11.554	173.82	369.9
778654	9.80355e+06	14.833	195.84	11.469	173.17	369.01
778754	9.80355e+06	14.829	196.29	11.506	173.56	369.85
778854	9.80355e+06	14.817	196.38	11.556	173.85	370.23
778954	9.80355e+06	14.84	196.88	11.607	174.01	370.89
779054	9.80355e+06	14.182	195.53	11.632	174.06	369.59
779254	9.80355e+06	14.325	195.22	11.62	174.01	369.23
776754	9.80345e+06	13.346	199.13	11.419	173.01	372.14
778654	9.80345e+06	14.828	195.73	11.449	172.92	368.65
778754	9.80345e+06	14.822	195.95	11.5	173.42	369.37
778854	9.80345e+06	14.823	196.18	11.54	173.74	369.92
778954	9.80345e+06	14.853	197.12	11.6	173.94	371.06
779054	9.80345e+06	14.181	195.55	11.598	173.91	369.46
779154	9.80345e+06	14.203	195.46	11.626	174.03	369.49
776654	9.80335e+06	13.129	197.52	11.357	172.94	370.46
776754	9.80335e+06	13.374	198.69	11.338	172.92	371.61
776854	9.80335e+06	13.351	199.15	11.433	172.91	372.06
778654	9.80335e+06	14.82	195.43	11.429	172.62	368.05
778754	9.80335e+06	14.828	196.07	11.363	172.96	369.03
778854	9.80335e+06	14.86	196.25	11.541	173.56	369.81
778954	9.80335e+06	14.878	196.65	11.545	173.66	370.31
779054	9.80335e+06	14.882	196.76	11.546	173.65	370.41
779154	9.80335e+06	14.872	196.26	11.575	173.79	370.05
776654	9.80325e+06	14.818	195.27	11.45	171.37	366.64
776754	9.80325e+06	14.83	195.33	11.466	171.47	366.8
776854	9.80325e+06	14.522	194.16	11.475	171.52	365.68
778754	9.80325e+06	14.837	195.7	11.443	172.89	368.59
778854	9.80325e+06	14.879	195.73	11.513	173.24	368.97
778954	9.80325e+06	14.881	196.47	11.513	173.34	369.81
779054	9.80325e+06	14.881	196.26	11.528	173.44	369.7
776754	9.80315e+06	14.818	195.18	11.442	171.32	366.5
776854	9.80315e+06	14.851	194.18	11.481	171.58	365.76
776954	9.80315e+06	14.397	193.6	11.464	171.43	365.03
778754	9.80315e+06	14.847	196.05	11.418	172.47	368.52
778854	9.80315e+06	14.882	196.29	11.469	172.79	369.08
778954	9.80315e+06	14.885	195.35	11.481	172.93	368.28
779054	9.80315e+06	14.888	195.58	11.46	172.94	368.52
776854	9.80305e+06	14.841	195.22	11.45	171.32	366.54
776954	9.80305e+06	14.287	193.79	11.392	171.04	364.83
778854	9.80305e+06	14.863	194.72	11.356	171.67	366.39
779054	9.80305e+06	14.873	194.84	11.35	171.82	366.66
778854	9.80255e+06	14.545	194.25	11.317	170.52	364.77
778954	9.80255e+06	14.552	194.8	11.321	170.81	365.61
778554	9.80245e+06	14.704	194.29	11.4	171.96	366.25
778654	9.80245e+06	14.69	194.71	11.436	172.46	367.17
778754	9.80245e+06	14.597	195.22	11.362	171.18	366.4
778854	9.80245e+06	14.575	195.27	11.368	171.39	366.66
778954	9.80245e+06	14.537	195.43	11.417	171.67	367.1
778454	9.80235e+06	14.689	194.73	11.4	172.09	366.82
778554	9.80235e+06	14.714	195.05	11.413	172.52	367.57
778654	9.80235e+06	14.574	195.14	11.359	171.28	366.42
778754	9.80235e+06	14.601	195.81	11.382	171.57	367.38
778854	9.80235e+06	14.568	196.03	11.485	171.88	367.91
778954	9.80235e+06	14.526	196.32	11.533	172.01	368.33
778154	9.80225e+06	14.732	194.51	11.359	171.73	366.24
778254	9.80225e+06	14.685	195.02	11.441	172.36	367.38
778354	9.80225e+06	14.672	194.93	11.423	172.51	367.44
778454	9.80225e+06	14.694	195.13	11.421	172.74	367.87
778554	9.80225e+06	14.583	195.7	11.361	171.33	367.03
778654	9.80225e+06	14.572	196.14	11.434	171.76	367.9
778754	9.80225e+06	14.579	195.86	11.497	171.95	367.81
778854	9.80225e+06	14.562	196.08	11.53	172.06	368.14
778154	9.80215e+06	14.72	195.08	11.394	172.42	367.5
778254	9.80215e+06	14.709	195.56	11.476	173.01	368.57
778354	9.80215e+06	14.692	195.63	11.484	173.26	368.89
778454	9.80215e+06	14.57	195.71	11.421	171.71	367.42
778554	9.80215e+06	14.575	196.23	11.46	171.9	368.13
778054	9.80205e+06	14.712	195.11	11.406	172.52	367.63
778154	9.80205e+06	14.727	195.57	11.448	173.03	368.6
778254	9.80205e+06	14.725	196.01	11.511	173.41	369.42
778354	9.80205e+06	14.565	195.97	11.493	171.96	367.93
768954	9.79335e+06	9.8228	182.85	3.8487	47.404	121.112
769054	9.79335e+06	9.8228	182.73	3.8039	46.876	118.409
769154	9.79335e+06	9.8228	182.74	3.769	46.492	117.399
768954	9.79325e+06	9.8228	139.89	3.8595	47.573	120.031
769054	9.79325e+06	9.8228	139.61	3.844	47.217	122.127
769154	9.79325e+06	9.8228	139.56	3.8115	46.835	121.417
769254	9.79325e+06	9.8228	139.58	3.7924	46.578	125.074
769354	9.79325e+06	9.8228	140.19	3.7764	46.486	117.359
768954	9.79315e+06	9.8228	140.89	3.9139	48.153	124.778
769054	9.79315e+06	9.8228	141.03	3.8683	47.627	125.388
769154	9.79315e+06	9.8228	140.27	3.8614	47.425	129.628
769254	9.79315e+06	9.8228	140.03	3.8448	47.231	125.638
769354	9.79315e+06	9.8228	139.74	3.8354	47.163	123.1
769554	9.79315e+06	9.8228	139.58	3.9088	47.89	125.179
769654	9.79315e+06	9.8228	139.31	3.9177	47.918	122.86
769754	9.79315e+06	9.8228	139.22	3.9107	47.925	122.017
769854	9.79315e+06	9.8228	139.49	3.884	47.89	121.121
768954	9.79305e+06	9.8228	181.63	3.9626	48.527	123.413
769054	9.79305e+06	9.8228	182.87	3.8654	47.638	121.745
769154	9.79305e+06	9.8228	141.63	3.8635	47.573	122.304
769254	9.79305e+06	9.8228	141.22	3.8728	47.621	121.021
769354	9.79305e+06	9.8228	141.14	3.9031	47.827	119.84
769454	9.79305e+06	9.8228	140.55	3.9025	47.95	124.047
769554	9.79305e+06	9.8228	140.2	3.9752	48.559	125.342
769654	9.79305e+06	9.8228	139.92	4.0336	49.039	131.29
769754	9.79305e+06	9.8228	139.61	4.0323	49.007	126.545
769854	9.79305e+06	9.8228	139.28	3.9895	48.598	122.864
769954	9.79305e+06	9.8228	139.19	3.8997	47.954	125.064
770054	9.79305e+06	9.8228	139.33	3.8592	47.592	121.77
770154	9.79305e+06	9.8228	139.5	3.8356	47.262	119.144
770254	9.79305e+06	9.8228	139.78	3.9006	47.603	122.308
769154	9.79295e+06	9.8228	183.02	3.9379	48.186	121.02
769254	9.79295e+06	9.8228	183.36	3.985	48.449	122.29
769354	9.79295e+06	9.8228	182.88	4.01	48.867	123.621
770054	9.79295e+06	9.8228	182.91	3.9289	47.954	122.862
770154	9.79295e+06	9.8228	182.88	3.8573	47.375	125.118
770254	9.79295e+06	9.8228	182.98	3.8408	47.237	122.468
770354	9.79295e+06	9.8228	183.72	3.8892	47.55	124.046
770554	9.79295e+06	9.8228	140.86	3.9178	47.345	119.4
771454	9.79295e+06	9.8228	140.9	5.3405	71.45	171.97
770254	9.79285e+06	9.8228	190.5	3.9366	47.946	122.641
770354	9.79285e+06	9.8228	190.11	3.8901	47.662	123.136
770454	9.79285e+06	9.8228	190.62	3.8386	47.243	121.264
770554	9.79285e+06	9.8228	189.2	3.7861	46.554	123.945
771054	9.79285e+06	9.8228	188.8	3.7772	46.358	125.634
771454	9.79285e+06	9.8228	189.62	5.2629	71.003	176.513
771554	9.79285e+06	9.8228	189.68	5.2892	71.248	169.486
770454	9.79275e+06	9.8228	193.71	3.9386	47.905	121.852
770554	9.79275e+06	9.8228	193.72	3.8648	47.051	122.375
770754	9.79275e+06	9.8228	193.3	3.7674	46.331	125.404
771054	9.79275e+06	9.8228	195.39	3.7427	46.065	125.604
771354	9.79275e+06	9.8228	195.48	3.7149	45.654	123.072
771454	9.79275e+06	9.8228	195.63	5.1908	70.471	171.911
771554	9.79275e+06	9.8228	195.18	5.2257	70.86	173.06
770554	9.79265e+06	9.8228	140.46	3.9703	48.142	124.776
770654	9.79265e+06	9.8228	140.12	3.9115	47.348	119.677
770754	9.79265e+06	9.8228	139.93	3.855	46.833	122.738
770854	9.79265e+06	9.8228	139.81	3.825	46.729	121.724
770954	9.79265e+06	9.8228	140.17	3.7773	46.436	120.584
771054	9.79265e+06	9.8228	139.83	3.7432	46.056	121.137
771454	9.79265e+06	9.8228	139.7	5.2238	70.499	174.269
771554	9.79265e+06	9.8228	139.26	5.1956	70.575	172.315
770754	9.79255e+06	9.8228	179.1	4.0237	48.515	123.592
770854	9.79255e+06	9.8228	181.37	3.9625	48.02	132.31
770954	9.79255e+06	9.8228	181.95	3.8769	47.193	120.677
771054	9.79255e+06	9.8228	182.16	3.8088	46.62	123.113
771154	9.79255e+06	9.8228	182.31	3.8068	46.498	117.274
771254	9.79255e+06	9.8228	182.54	3.8583	46.688	122.948
771354	9.79255e+06	9.8228	182.76	5.2093	70.673	171.883
771454	9.79255e+06	9.8228	183.04	5.2619	70.572	172.862
770954	9.79245e+06	9.8228	192.01	3.8977	47.696	123.437
771054	9.79245e+06	9.8228	192.11	3.8628	47.252	121.692
771154	9.79245e+06	9.8228	192.08	3.8938	47.417	124.395
771254	9.79245e+06	9.8228	191.92	3.906	47.613	122.821
771354	9.79245e+06	9.8228	191.58	5.264	71.151	173.581
771454	9.79245e+06	9.8228	191.13	5.2085	70.692	171.102
771554	9.79245e+06	9.8228	190.87	5.2108	70.678	169.813
771654	9.79245e+06	9.8228	190.73	5.3444	71.072	175.742
771054	9.79235e+06	9.8228	140.46	3.9568	48.163	122.852
771154	9.79235e+06	9.8228	140.18	3.9881	48.392	125.633
771254	9.79235e+06	9.8228	139.87	4.009	48.604	124.803
771454	9.79235e+06	9.8228	139.79	5.3017	71.434	171.874
771554	9.79235e+06	9.8228	190.5	5.2709	71.257	166.604
771654	9.79235e+06	9.8228	190.48	5.2334	70.913	172.453
771754	9.79235e+06	9.8228	190.1	5.3431	71.185	174.975
771854	9.79235e+06	9.8228	190.8	5.2828	71.014	175.754
771954	9.79235e+06	9.8228	190.8	5.2818	71.191	172.391
772054	9.79235e+06	9.8228	190.32	5.3468	71.77	170.51
771754	9.79225e+06	9.8228	182.91	5.2725	71.128	173.738
771854	9.79225e+06	9.8228	183.08	5.3719	71.252	176.102
771954	9.79225e+06	9.8228	182.96	5.2654	70.941	172.801
771754	9.79215e+06	9.8228	195.02	5.3022	71.47	174.28
771854	9.79215e+06	9.8228	195.03	5.2837	71.137	166.34
771954	9.79215e+06	9.8228	194.65	5.3067	70.988	168.603
772054	9.79215e+06	9.8228	194.48	5.3521	71.134	174.924
772154	9.79215e+06	9.8228	194.2	5.26	70.828	179.648
772254	9.79215e+06	9.8228	193.84	5.2149	70.367	170.947
771854	9.79205e+06	9.8228	183.19	5.3187	71.431	175.121
771954	9.79205e+06	9.8228	183.06	5.2845	71.229	173.869
772054	9.79205e+06	9.8228	182.88	5.2449	71.013	166.427
772154	9.79205e+06	9.8228	193.64	5.2151	70.72	172.78
772254	9.79205e+06	9.8228	183.63	5.1693	70.344	169.024
772354	9.79205e+06	9.8228	184.04	5.1666	70.053	168.989
772454	9.79205e+06	9.8228	184.06	5.1084	69.82	172.25
772354	9.79195e+06	9.8228	195.21	5.1373	70.219	170.949
772454	9.79195e+06	9.8228	195.13	5.0848	69.727	169.548
772554	9.79195e+06	9.8228	195.15	5.0671	69.525	174.075
772254	9.79185e+06	9.8228	184.76	5.2779	71.312	167.925
772354	9.79185e+06	9.8228	183.99	5.1643	70.36	168.842
772454	9.79185e+06	9.8228	183.77	5.1122	69.981	168.841
772254	9.79175e+06	9.8228	195.3	5.2957	71.452	167.363
772354	9.79175e+06	9.8228	195.13	5.1646	70.403	169.705
772454	9.79175e+06	9.8228	195.2	5.0936	69.918	175.378
772254	9.79165e+06	9.8228	183.89	5.2628	71.22	170.047
772354	9.79165e+06	9.8228	183.62	5.1399	70.208	173.188
772454	9.79165e+06	9.8228	183.73	5.0715	69.708	171.498
772154	9.79155e+06	9.8228	195.09	5.3432	71.91	171.663
772254	9.79155e+06	9.8228	195.11	5.2358	70.97	170.171
772354	9.79155e+06	9.8228	194.79	5.1054	69.956	172.096
772454	9.79155e+06	9.8228	195.11	5.0783	69.62	172.35
772754	9.79155e+06	9.8228	195.31	5.0279	69.316	172.806
772154	9.79145e+06	9.8228	178.98	5.3286	71.765	170.657
772254	9.79145e+06	9.8228	181.53	5.2566	71.061	166.783
772354	9.79145e+06	9.8228	181.7	5.1459	70.238	174.998
772454	9.79145e+06	9.8228	182.28	5.1063	69.914	177.294
772554	9.79145e+06	9.8228	182.56	5.0601	69.609	173.039
772654	9.79145e+06	9.8228	183.06	5.0641	69.483	173.053
772854	9.79145e+06	9.8228	183.15	5.0811	69.793	173.353
772254	9.79135e+06	9.8228	192.69	5.3042	71.533	173.663
772354	9.79135e+06	9.8228	193.09	5.2233	70.847	171.527
772454	9.79135e+06	9.8228	193.52	5.1704	70.435	170.145
772554	9.79135e+06	9.8228	193.79	5.1428	70.23	173.08
772654	9.79135e+06	9.8228	194.1	5.1076	69.83	173.33
772754	9.79135e+06	9.8228	194.18	5.1021	69.878	173.298
772854	9.79135e+06	9.8228	193.98	5.1402	70.15	173.7
772454	9.79125e+06	9.8228	177.56	5.2723	71.249	173.379
772554	9.79125e+06	9.8228	178.14	5.212	70.783	172.093
772654	9.79125e+06	9.8228	178.29	5.1555	70.342	174.802
772754	9.79125e+06	9.8228	178.44	5.1522	70.299	169.29
772954	9.79125e+06	9.8228	178.38	7.9474	113.7	256.74
772654	9.79115e+06	9.8228	140.06	5.2384	70.974	171.334
772754	9.79115e+06	9.8228	190.69	5.2416	71.04	172.77
772854	9.79115e+06	9.8228	190.73	5.2826	71.368	171.249
772954	9.79115e+06	9.8228	190.57	8.1592	116.44	266.35
769654	9.78995e+06	4.7506	89.441	4.1773	49.263	138.704
770754	9.78995e+06	6.3365	88.039	5.4202	72.518	160.557
769654	9.78985e+06	4.7116	83.761	4.0445	47.523	131.284
770754	9.78985e+06	6.4984	91.595	5.3107	71.592	163.187
770754	9.78975e+06	6.5893	94.908	5.23	70.908	165.816
770854	9.78975e+06	6.3747	91.034	5.2887	71.336	162.37
770954	9.78975e+06	6.3819	91.184	5.2638	71.141	162.325
771054	9.78975e+06	6.5277	96.081	5.1824	70.539	166.62
769254	9.78965e+06	4.3861	71.81	3.5968	44.488	116.298
770954	9.78965e+06	6.519	94.814	5.1521	70.348	165.162
770754	9.78935e+06	6.8079	100.65	4.9792	69.057	169.707
774554	9.78935e+06	9.9146	157.14	8.0465	111.41	268.55
774654	9.78935e+06	9.9213	157.97	8.102	111.66	269.63
774754	9.78935e+06	11.113	187.3	9.1232	119.67	306.97
774554	9.78925e+06	9.9125	157.16	8.0255	111.25	268.41
774654	9.78925e+06	9.9157	157.51	8.0521	111.54	269.05
774754	9.78925e+06	9.9253	157.46	8.0888	111.9	269.36
774654	9.78915e+06	9.9167	157.3	8.033	111.41	268.71
774754	9.78915e+06	9.9244	157.35	8.0493	111.8	269.15
774654	9.78905e+06	9.9137	157.44	8.0174	111.32	268.76
774754	9.78905e+06	9.9224	157.53	8.0553	111.75	269.28
774654	9.78895e+06	9.913	157.11	8.0146	111.21	268.32
774754	9.78895e+06	9.9204	157.32	8.0569	111.63	268.95
774654	9.78885e+06	9.9113	157.08	8.0255	111.13	268.21
774754	9.78885e+06	9.9189	156.74	8.0293	111.53	268.27
774554	9.78875e+06	9.9063	157	8.0381	110.89	267.89
774654	9.78875e+06	9.9111	157.61	8.0151	111.14	268.75
774754	9.78875e+06	9.9205	157.25	8.0246	111.56	268.81
767054	9.78855e+06	4.4095	83.419	4.0595	49.402	132.821
774654	9.78845e+06	9.9118	156.9	8.0724	111.22	268.12
774754	9.78845e+06	9.9184	157.18	8.031	111.49	268.67
767654	9.78835e+06	4.3209	75.924	4.0576	49.853	125.777
774654	9.78835e+06	9.9144	157.05	8.0751	111.25	268.3
774754	9.78835e+06	9.9195	157.5	8.0296	111.47	268.97
767654	9.78825e+06	4.3151	75.334	4.0603	49.841	125.175
774654	9.78825e+06	9.9162	157.52	8.0288	111.28	268.8
774754	9.78825e+06	11.062	185.69	8.894	117.65	303.34
767554	9.78815e+06	4.3727	77.76	3.9308	48.331	126.091
767654	9.78815e+06	4.4558	80.942	4.0214	49.417	130.359
774654	9.78815e+06	9.9189	156.85	8.0383	111.4	268.25
774754	9.78815e+06	11.089	186.19	8.9551	118.99	305.18
767554	9.78805e+06	4.3465	76.357	3.8487	47.647	124.004
767654	9.78805e+06	4.4346	79.823	3.9712	48.695	128.518
767754	9.78805e+06	4.4909	88.39	4.2157	50.69	139.08
768154	9.78805e+06	4.8043	81.304	3.882	47.141	128.445
768254	9.78805e+06	4.7129	73.841	3.9537	47.838	121.679
774554	9.78805e+06	9.918	157.62	8.0266	111.33	268.95
774654	9.78805e+06	9.9226	157.77	8.0489	111.61	269.38
767554	9.78795e+06	4.4682	90.915	3.8667	47.811	138.726
767654	9.78795e+06	4.4663	84.381	4.009	48.814	133.195
767754	9.78795e+06	4.5294	90.193	4.1295	50.466	140.659
768154	9.78795e+06	4.854	83.611	3.8393	46.609	130.22
768254	9.78795e+06	4.8715	83.635	3.8944	46.898	130.533
774554	9.78795e+06	9.9189	157.34	8.0578	111.47	268.81
774654	9.78795e+06	9.9232	157.82	8.0591	111.72	269.54
767354	9.78785e+06	4.3176	77.863	3.7304	46.447	124.31
767454	9.78785e+06	4.3736	82.138	3.7933	47.146	129.284
767554	9.78785e+06	4.3986	83.067	3.9116	48.094	131.161
767654	9.78785e+06	4.4089	84.683	3.9713	49.062	133.745
767754	9.78785e+06	4.3914	84.087	4.0049	49.328	133.415
767854	9.78785e+06	4.3472	83.992	3.9807	48.461	132.453
767954	9.78785e+06	4.3267	86.336	3.886	47.585	133.921
768254	9.78785e+06	4.8211	81.376	3.797	45.955	127.331
768354	9.78785e+06	4.8481	83.641	3.8456	46.432	130.073
768454	9.78785e+06	4.7845	80.815	3.9775	47.598	128.413
768554	9.78785e+06	4.854	88.459	4.0081	48.968	137.427
768954	9.78785e+06	4.6847	81.33	4.1093	49.079	130.409
769054	9.78785e+06	4.6085	80.609	3.9232	47.097	127.706
774454	9.78785e+06	9.9145	156.91	8.0282	111.25	268.16
774554	9.78785e+06	9.918	157.29	8.0623	111.5	268.79
774654	9.78785e+06	9.9224	157.38	8.0634	111.75	269.13
767354	9.78775e+06	4.2746	75.333	3.7772	46.768	122.101
767454	9.78775e+06	4.3705	80.936	3.8418	47.615	128.551
767554	9.78775e+06	4.4989	83.764	3.9611	48.419	132.183
767654	9.78775e+06	4.4747	81.994	3.8943	48.593	130.587
767754	9.78775e+06	4.3495	84.606	3.9221	48.535	133.141
767854	9.78775e+06	4.3464	85.304	3.8247	47.348	132.652
767954	9.78775e+06	4.2844	83.291	3.7459	46.745	130.036
768554	9.78775e+06	4.8959	89.554	4.0609	48.766	138.32
768854	9.78775e+06	4.7989	84.864	4.2385	50.425	135.289
768954	9.78775e+06	4.7628	85.595	4.0605	48.492	134.087
769054	9.78775e+06	4.6992	90.558	3.8883	46.78	137.338
774554	9.78775e+06	9.918	156.93	8.0451	111.46	268.39
774654	9.78775e+06	9.9159	158.19	8.0898	111.76	269.95
767454	9.78765e+06	4.4983	88.711	3.8437	47.818	136.529
767554	9.78765e+06	4.5006	84.37	3.8345	47.667	132.037
767654	9.78765e+06	4.4112	80.17	3.9017	48.078	128.248
767754	9.78765e+06	4.3524	85.779	4.0568	48.807	134.586
767854	9.78765e+06	4.3643	86.289	3.7956	47.146	133.435
767954	9.78765e+06	4.3749	88.518	3.7199	46.592	135.11
768454	9.78765e+06	4.8314	85.739	3.9483	46.924	132.663
768554	9.78765e+06	4.7776	81.291	4.0472	48.139	129.43
768954	9.78765e+06	4.7319	84.512	4.0701	48.442	132.954
769054	9.78765e+06	4.6693	85.819	3.8527	46.511	132.33
769154	9.78765e+06	4.6031	80.725	3.754	45.528	126.253
774554	9.78765e+06	9.9163	157.36	8.048	111.41	268.77
774654	9.78765e+06	9.9158	157.38	8.0937	111.63	269.01
767454	9.78755e+06	4.2955	79.222	3.7594	46.974	126.196
767554	9.78755e+06	4.3459	75.168	3.7507	46.874	122.042
767654	9.78755e+06	4.4273	80.61	3.8608	47.653	128.263
767754	9.78755e+06	4.3206	80.198	3.9836	48.491	128.689
767854	9.78755e+06	4.2311	79.252	3.7906	47.069	126.321
768554	9.78755e+06	4.7895	80.84	3.9842	47.477	128.317
768954	9.78755e+06	4.6466	78.371	4.0907	48.802	127.173
769054	9.78755e+06	4.6862	85.824	3.9262	47.035	132.859
769354	9.78755e+06	4.6677	87.552	3.6707	44.387	131.939
767354	9.78745e+06	4.387	85.119	3.7199	46.586	131.705
767554	9.78745e+06	4.3423	75.678	3.7256	46.461	122.139
767654	9.78745e+06	4.4598	85.917	3.8412	47.348	133.265
767754	9.78745e+06	4.3697	83.729	3.8706	47.824	131.553
767854	9.78745e+06	4.3357	83.227	3.7929	46.906	130.133
768054	9.78745e+06	4.3857	89.283	3.6531	45.773	135.056
768454	9.78745e+06	4.7436	81.224	3.8121	45.671	126.895
768554	9.78745e+06	4.7631	81.924	3.9683	47.097	129.021
768654	9.78745e+06	4.8435	85.166	4.0826	48.502	133.668
769054	9.78745e+06	4.7076	83.534	3.9754	47.71	131.244
769154	9.78745e+06	4.717	86.857	3.8789	46.527	133.384
769254	9.78745e+06	4.6251	81.911	3.762	45.316	127.227
769354	9.78745e+06	4.6324	83.962	3.6532	44.218	128.18
767154	9.78735e+06	4.3517	80.331	3.6577	45.774	126.105
767254	9.78735e+06	4.415	79.608	3.7041	46.016	125.624
767654	9.78735e+06	4.4214	81.089	3.8104	46.959	128.048
767754	9.78735e+06	4.4847	85.623	3.7955	47.565	133.188
768054	9.78735e+06	4.346	81.35	3.6083	45.405	126.755
768454	9.78735e+06	4.7292	80.1	3.8099	45.381	125.481
768554	9.78735e+06	4.7762	81.889	3.8887	46.496	128.385
768654	9.78735e+06	4.8359	84.757	3.9962	47.61	132.367
769254	9.78735e+06	4.6458	83.952	3.7687	45.39	129.342
766954	9.78725e+06	4.3095	78.627	3.5548	44.916	123.543
767054	9.78725e+06	4.3645	78.621	3.5879	45.206	123.827
767254	9.78725e+06	4.4734	79.398	3.6281	45.5	124.898
767654	9.78725e+06	4.3758	79.304	3.7996	46.747	126.051
768554	9.78725e+06	4.7728	80.175	3.8182	45.673	125.848
768654	9.78725e+06	4.8047	83.705	3.9164	46.61	130.315
766754	9.78715e+06	4.3512	75.749	3.4731	44.388	120.137
767054	9.78715e+06	4.4509	80.67	3.5767	45.006	125.676
767154	9.78715e+06	4.2844	78.167	3.5623	44.89	123.057
767254	9.78715e+06	4.4814	80.351	3.5775	45.011	125.362
768654	9.78715e+06	4.7709	83.799	3.8225	45.543	129.342
768754	9.78715e+06	4.8323	81.398	3.8224	46.378	127.776
766754	9.78705e+06	4.3728	76.714	3.4855	44.417	121.131
766854	9.78705e+06	4.3844	77.304	3.4753	44.397	121.701
768654	9.78705e+06	4.7507	84.174	3.6982	45.038	129.212
768754	9.78705e+06	4.7425	79.572	3.7436	45.821	125.393
768854	9.78705e+06	4.7726	81.232	3.8193	46.362	127.594
766754	9.78695e+06	4.2524	78.031	3.4805	44.399	122.43
766854	9.78695e+06	4.3773	77.281	3.4809	44.405	121.686
768554	9.78695e+06	4.7178	81.925	3.6551	44.608	126.533
768654	9.78695e+06	4.7323	83.8	3.6755	45.099	128.899
768754	9.78695e+06	4.8123	83.464	3.7342	45.519	128.983
768854	9.78695e+06	4.8023	87.627	3.772	45.796	133.423
768954	9.78695e+06	4.7595	84.455	3.8096	46.078	130.533
767054	9.78685e+06	4.3355	78.843	3.4531	44.309	123.152
768554	9.78685e+06	4.7875	86.17	3.6965	44.725	130.895
768654	9.78685e+06	4.7902	87.885	3.6691	44.738	132.623
768754	9.78685e+06	4.6959	78.462	3.6558	44.721	123.183
768854	9.78685e+06	4.7931	95.559	3.6957	45.254	140.813
768954	9.78685e+06	4.7317	88.026	3.7354	45.514	133.54
769054	9.78685e+06	4.8182	87.431	3.8274	46.12	133.551
767254	9.78675e+06	4.452	79.993	3.4864	44.45	124.443
767354	9.78675e+06	4.4095	78.271	3.4837	44.434	122.705
768454	9.78675e+06	4.6281	83.727	3.5771	44.103	127.83
768554	9.78675e+06	4.5384	78.128	3.5795	43.919	122.047
768654	9.78675e+06	4.7388	83.328	3.6088	44.078	127.406
768754	9.78675e+06	4.7006	82.533	3.6282	44.394	126.927
768854	9.78675e+06	4.7298	88.329	3.6823	44.938	133.267
768954	9.78675e+06	4.7371	83.646	3.7037	45.155	128.801
769054	9.78675e+06	4.6512	86.618	3.7147	45.39	132.008
769154	9.78675e+06	4.7671	85.5	3.7522	45.627	131.127
749354	9.78665e+06	9.8848	157.96	8.0496	113.12	271.08
767254	9.78665e+06	4.4186	78.551	3.4603	44.35	122.901
767354	9.78665e+06	4.4313	79.407	3.4661	44.353	123.76
768354	9.78665e+06	4.7663	83.395	3.5615	43.756	127.151
768754	9.78665e+06	4.6961	82.83	3.6107	44.119	126.949
768854	9.78665e+06	4.7013	82.973	3.6464	44.536	127.509
768954	9.78665e+06	4.7364	81.634	3.6505	44.731	126.365
769054	9.78665e+06	4.6318	85.893	3.6556	44.877	130.77
769154	9.78665e+06	4.7501	87.037	3.7166	45.11	132.147
769254	9.78665e+06	4.7591	84.819	3.7974	45.637	130.456
749254	9.78655e+06	9.8854	158.04	8.0488	113.13	271.17
767354	9.78655e+06	4.4075	77.426	3.4522	44.309	121.735
768154	9.78655e+06	4.684	77.943	3.4652	43.045	120.988
768354	9.78655e+06	4.7693	81.565	3.5344	43.559	125.124
768854	9.78655e+06	4.7723	85.7	3.6204	44.029	129.729
768954	9.78655e+06	4.7555	83.419	3.6154	44.155	127.574
769054	9.78655e+06	4.7666	81.333	3.6242	44.345	125.678
769154	9.78655e+06	4.7133	80.805	3.6214	44.332	125.137
769254	9.78655e+06	4.6885	79.969	3.7001	44.658	124.627
749354	9.78645e+06	9.886	157.99	8.0496	113.13	271.12
767354	9.78645e+06	4.3693	78.514	3.461	44.331	122.845
767454	9.78645e+06	4.4443	79.268	3.4558	44.324	123.592
768354	9.78645e+06	4.8076	82.504	3.5236	43.431	125.935
768454	9.78645e+06	4.5272	77.694	3.4938	43.182	120.876
768854	9.78645e+06	4.7141	80.919	3.5478	43.537	124.456
768954	9.78645e+06	4.7034	82.638	3.5582	43.741	126.379
769054	9.78645e+06	4.728	84.164	3.5696	43.924	128.088
769154	9.78645e+06	4.7096	80.554	3.566	43.954	124.508
769254	9.78645e+06	4.6474	81.436	3.627	44.234	125.67
774554	9.78645e+06	9.9194	157.95	8.1285	111.87	269.82
774654	9.78645e+06	9.9274	157.33	8.1415	111.97	269.3
767454	9.78635e+06	4.2976	79.37	3.4583	44.332	123.702
768054	9.78635e+06	4.8302	80.523	3.4188	42.889	123.412
768254	9.78635e+06	4.7679	83.044	3.4837	43.18	126.224
768354	9.78635e+06	4.5636	79.167	3.4725	43.137	122.304
768754	9.78635e+06	4.7742	82.236	3.4882	43.13	125.366
768854	9.78635e+06	4.6565	76.563	3.5019	43.2	119.763
769154	9.78635e+06	4.6497	79.247	3.5371	43.697	122.944
769254	9.78635e+06	4.6718	82.862	3.6062	44.099	126.961
774454	9.78635e+06	9.9205	157.53	8.1217	111.8	269.33
774554	9.78635e+06	9.9233	157.97	8.1366	111.91	269.88
774654	9.78635e+06	9.9227	158.35	8.1449	111.99	270.34
774754	9.78635e+06	9.9263	157.55	8.1521	112.11	269.66
767654	9.78625e+06	4.3671	79.763	3.434	44.28	124.043
768054	9.78625e+06	4.7915	80	3.4091	42.856	122.856
768154	9.78625e+06	4.7888	82.425	3.452	42.984	125.409
768254	9.78625e+06	4.7977	81.907	3.47	43.086	124.993
768854	9.78625e+06	4.6215	76.345	3.4628	43.043	119.388
774254	9.78625e+06	9.9157	157.75	8.0855	111.36	269.11
774354	9.78625e+06	9.9175	157.66	8.0865	111.51	269.17
774454	9.78625e+06	9.921	157.32	8.0986	111.71	269.03
774554	9.78625e+06	9.9239	157.39	8.118	111.87	269.26
774654	9.78625e+06	9.9262	157.68	8.144	112.01	269.69
774754	9.78625e+06	9.9289	157.28	8.1497	112.11	269.39
774854	9.78625e+06	9.927	157.67	8.1587	112.19	269.86
768254	9.78615e+06	4.688	83.116	3.4438	42.948	126.064
768954	9.78615e+06	4.626	78.506	3.4853	43.187	121.693
773654	9.78615e+06	9.8927	156.55	8.0576	110.3	266.85
773754	9.78615e+06	9.8962	156.61	7.9938	110.33	266.94
773854	9.78615e+06	9.9024	157.37	8.0058	110.67	268.04
773954	9.78615e+06	9.907	157.37	8.0471	110.89	268.26
774054	9.78615e+06	9.911	157.98	8.0601	110.99	268.97
774254	9.78615e+06	9.9158	157.13	8.0307	111.29	268.42
774354	9.78615e+06	9.916	157.24	8.1186	111.56	268.8
774454	9.78615e+06	9.9177	157.11	8.0783	111.59	268.7
774554	9.78615e+06	9.9176	157.54	8.0736	111.72	269.26
774654	9.78615e+06	9.9237	157.12	8.0942	111.9	269.02
774754	9.78615e+06	9.9279	157.4	8.1571	112.14	269.54
774854	9.78615e+06	9.9288	157.51	8.1747	112.21	269.72
768054	9.78605e+06	4.8397	80.935	3.4088	42.893	123.828
768254	9.78605e+06	4.8891	82.493	3.4364	42.932	125.425
773754	9.78605e+06	9.8929	156.44	8.0025	110.33	266.77
773854	9.78605e+06	9.8993	157.27	7.9949	110.62	267.89
773954	9.78605e+06	9.906	157.63	8.0317	110.88	268.51
774054	9.78605e+06	9.9092	157.89	8.0732	111.08	268.97
774454	9.78605e+06	9.9137	156.83	8.0527	111.38	268.21
774554	9.78605e+06	9.9202	157.38	8.0485	111.56	268.94
774654	9.78605e+06	9.9232	157.48	8.0866	111.83	269.31
774754	9.78605e+06	9.9271	157.43	8.1493	112.11	269.54
768154	9.78595e+06	4.9225	83.122	3.4079	42.967	126.089
768254	9.78595e+06	4.9161	82.409	3.4062	42.959	125.368
773754	9.78595e+06	9.8925	157.97	8.0246	110.29	268.26
773854	9.78595e+06	9.896	156.47	7.9727	110.46	266.93
773954	9.78595e+06	9.9012	157.4	8.01	110.71	268.11
774054	9.78595e+06	9.9051	157.42	8.0348	110.89	268.31
766954	9.78585e+06	4.1928	76.576	3.7801	46.602	123.178
768054	9.78585e+06	4.9321	81.155	3.3875	43.024	124.179
768154	9.78585e+06	4.8561	78.469	3.3847	42.978	121.447
769354	9.78585e+06	6.7755	99.518	5.0271	69.438	168.956
773754	9.78585e+06	9.8929	157.45	8.0671	110.33	267.78
773854	9.78585e+06	9.8925	157.4	7.9775	110.32	267.72
773954	9.78585e+06	9.898	157.72	7.9795	110.52	268.24
767154	9.78575e+06	4.2343	79.602	3.5937	45.255	124.857
769354	9.78565e+06	6.7586	100.21	5.0376	69.347	169.557
769354	9.78555e+06	6.8521	103.09	4.9747	69.007	172.097
769454	9.78555e+06	6.9174	103.28	4.9153	68.702	171.982
769254	9.78545e+06	6.9692	102.94	5.0363	69.17	172.11
769254	9.78535e+06	6.905	103.06	4.9297	68.724	171.784
769354	9.78535e+06	6.991	104.81	4.8808	68.532	173.342
769454	9.78535e+06	7.0107	105.19	4.8571	68.415	173.605
768654	9.78525e+06	4.8525	83.11	3.3926	43.012	126.122
768754	9.78525e+06	4.822	83.169	3.4208	42.932	126.101
769354	9.78525e+06	7.0589	106.31	4.8735	68.468	174.778
769454	9.78525e+06	7.1287	107.86	4.8344	68.308	176.168
768654	9.78515e+06	4.8421	83.718	3.395	43.023	126.741
768754	9.78515e+06	4.174	80.983	3.1543	38.834	119.817
768954	9.78515e+06	7.2158	109.98	4.8111	68.219	178.199
769054	9.78515e+06	7.0768	106.47	4.8656	68.461	174.931
769154	9.78515e+06	6.9785	104.19	4.9426	68.796	172.986
769254	9.78515e+06	6.9385	104.16	4.8943	68.605	172.765
767254	9.78505e+06	4.6229	82.195	3.6288	44.094	126.289
768954	9.78505e+06	7.2409	110.37	4.8035	68.195	178.565
769054	9.78505e+06	7.109	106.96	4.8516	68.373	175.333
769154	9.78505e+06	7.0497	105.26	4.9205	68.677	173.937
769254	9.78505e+06	6.9436	104.29	4.9416	68.756	173.046
767054	9.78495e+06	4.6712	90.998	3.6477	44.4	135.398
767154	9.78495e+06	4.6307	85.456	3.5707	43.846	129.302
768954	9.78495e+06	7.2564	110.86	4.822	68.26	179.12
769054	9.78495e+06	7.1696	108.14	4.8726	68.451	176.591
769354	9.78495e+06	7.967	138.38	6.0912	88.708	227.088
766854	9.78485e+06	4.6209	84.723	3.7789	45.691	130.414
766954	9.78485e+06	4.5705	79.373	3.6528	44.776	124.149
767054	9.78485e+06	4.4614	74.669	3.6299	44.295	118.964
767154	9.78485e+06	4.5933	81.832	3.6152	43.884	125.716
768954	9.78485e+06	7.2817	110.91	4.8416	68.34	179.25
769054	9.78485e+06	7.2153	109.65	4.8548	68.368	178.018
767154	9.78475e+06	4.5578	78.309	3.7896	44.165	122.474
767254	9.78475e+06	4.6137	81.761	3.5273	43.348	125.109
767354	9.78475e+06	4.6381	81.316	3.464	43.039	124.355
768854	9.78475e+06	7.4291	114.95	4.7545	68.121	183.071
768954	9.78475e+06	7.3097	111.77	4.8074	68.247	180.017
769054	9.78475e+06	7.242	109.69	4.8706	68.428	178.118
766454	9.78465e+06	4.668	82.35	3.9344	47.564	129.914
766554	9.78465e+06	4.6864	83.901	3.904	46.899	130.8
766654	9.78465e+06	4.6747	83.011	3.7899	46.331	129.342
766954	9.78465e+06	4.6294	86.439	3.667	44.39	130.829
767054	9.78465e+06	4.5828	80.682	3.5576	43.698	124.38
767154	9.78465e+06	4.6365	80.597	3.5117	43.391	123.988
768854	9.78465e+06	7.4239	114.03	4.7394	68.079	182.109
768954	9.78465e+06	7.3822	113.08	4.766	68.133	181.213
769054	9.78465e+06	7.3457	112.13	4.7862	68.173	180.303
766354	9.78455e+06	4.8484	82.838	3.9178	47.383	130.221
766454	9.78455e+06	4.6757	83.03	3.8865	47.055	130.085
766654	9.78455e+06	4.6618	83.198	3.8092	45.418	128.616
766954	9.78455e+06	4.5971	80.821	3.6313	44.242	125.063
767054	9.78455e+06	4.5921	81.6	3.5875	43.745	125.345
767154	9.78455e+06	4.614	80.191	3.4982	43.281	123.472
768754	9.78455e+06	7.5803	118.34	4.7517	68.288	186.628
768854	9.78455e+06	7.551	116.52	4.7026	68.047	184.567
768954	9.78455e+06	7.5438	116.85	4.6946	68.009	184.859
769054	9.78455e+06	7.388	112.7	4.7393	68.044	180.744
769154	9.78455e+06	7.3019	111.18	4.8013	68.225	179.405
766354	9.78445e+06	4.8831	85.961	3.8486	46.192	132.153
766454	9.78445e+06	4.6812	84.793	3.8224	46.002	130.795
766554	9.78445e+06	4.6249	82.134	3.7838	45.5	127.634
767154	9.78445e+06	4.6124	81.389	3.5098	43.267	124.656
769054	9.78445e+06	7.4453	114.37	4.7122	68.016	182.386
769154	9.78445e+06	7.3895	113.21	4.7614	68.087	181.297
765954	9.78435e+06	4.6557	86.737	3.732	45.777	132.514
766154	9.78435e+06	4.5404	75.803	3.6364	44.854	120.657
766354	9.78435e+06	4.765	77.787	3.7031	45.107	122.894
766454	9.78435e+06	4.6199	83	3.7093	45.138	128.138
766554	9.78435e+06	4.6069	80.212	3.6541	44.761	124.973
766654	9.78435e+06	4.6165	85.306	3.6439	44.606	129.912
767254	9.78435e+06	4.6705	82.767	3.4396	42.972	125.739
769154	9.78435e+06	7.5258	116	4.7067	68.033	184.033
765854	9.78425e+06	4.5417	75.608	3.7139	45.641	121.249
765954	9.78425e+06	4.601	78.625	3.6846	45.351	123.976
766054	9.78425e+06	4.5222	79.355	3.6519	44.97	124.325
766154	9.78425e+06	4.6403	81.851	3.6388	44.766	126.617
766354	9.78425e+06	4.7749	81.959	3.6477	44.658	126.617
766654	9.78425e+06	4.616	82.632	3.6101	44.38	127.012
767254	9.78425e+06	4.677	82.172	3.429	42.924	125.096
766154	9.78415e+06	4.5198	75.38	3.603	44.364	119.744
766254	9.78415e+06	4.5723	77.306	3.5763	44.139	121.445
766354	9.78415e+06	4.5631	76.605	3.5675	43.992	120.597
766754	9.78415e+06	4.6421	83.926	3.5593	43.809	127.735
766854	9.78415e+06	4.6007	81.609	3.5456	43.626	125.235
766254	9.78405e+06	4.5809	81.324	3.5567	43.964	125.288
767054	9.78405e+06	4.6734	83.822	3.4773	43.048	126.87
766254	9.78375e+06	4.6355	84.308	3.6597	44.853	129.161
766354	9.78375e+06	4.4826	74.242	3.5998	44.288	118.53
766854	9.78375e+06	4.6434	80.627	3.4704	43.009	123.636
766754	9.78365e+06	4.6499	85.412	3.5008	43.358	128.77
750654	9.78335e+06	9.8873	157.82	8.0321	112.93	270.75
765954	9.78335e+06	4.6144	81.958	3.7883	45.924	127.882
765854	9.78325e+06	4.5482	74.847	3.8073	46.598	121.445
765954	9.78325e+06	4.6335	83.975	3.778	46.016	129.991
766954	9.78295e+06	4.6478	84.767	3.5058	43.144	127.911
766254	9.78275e+06	4.6364	82.677	3.8286	45.723	128.4
766454	9.78275e+06	4.6644	82.622	3.7303	44.799	127.421
766554	9.78275e+06	4.6276	80.918	3.682	44.625	125.543
766654	9.78275e+06	4.6304	82.608	3.6146	44.409	127.017
766854	9.78275e+06	4.6359	85.445	3.6038	43.833	129.278
766054	9.78265e+06	4.6488	82.605	3.8708	45.993	128.598
766154	9.78265e+06	4.646	82.034	3.7982	45.235	127.269
766254	9.78265e+06	4.6484	83.316	3.7134	44.593	127.909
766554	9.78265e+06	4.6602	82.927	3.5961	43.813	126.74
766654	9.78265e+06	4.6325	80.978	3.5955	43.723	124.701
766754	9.78265e+06	4.6654	84.101	3.5936	43.684	127.785
766854	9.78265e+06	4.6306	83.357	3.5372	43.439	126.796
766954	9.78265e+06	4.6131	79.616	3.4934	43.193	122.809
765854	9.78255e+06	4.6716	83.935	3.9638	47.511	131.446
765954	9.78255e+06	4.6317	81.606	3.8543	46.51	128.116
766054	9.78255e+06	4.6342	82.497	3.7249	45.165	127.662
766154	9.78255e+06	4.602	80.615	3.6216	44.479	125.094
766254	9.78255e+06	4.6105	79.864	3.5781	44.057	123.921
766654	9.78255e+06	4.6735	82.651	3.5001	43.286	125.937
765954	9.78245e+06	4.6569	81.687	3.9249	47.161	128.848
766054	9.78245e+06	4.6066	79.503	3.8124	45.66	125.163
766154	9.78245e+06	4.6119	79.206	3.6859	44.83	124.036
766254	9.78245e+06	4.6008	80.695	3.6564	44.502	125.197
766854	9.78245e+06	4.6319	81.357	3.4745	42.967	124.324
765854	9.78235e+06	4.8519	85.514	3.8989	46.461	131.975
765954	9.78235e+06	4.8683	81.354	3.8386	46.741	128.095
766054	9.78235e+06	4.63	83.944	3.8264	46.349	130.293
766154	9.78235e+06	4.6379	81.914	3.7703	45.718	127.632
766254	9.78235e+06	4.6517	83.822	3.7443	45.353	129.175
766654	9.78235e+06	4.6374	83.369	3.539	43.345	126.714
766754	9.78235e+06	4.6616	81.874	3.469	43.029	124.903
766854	9.78235e+06	4.6678	82.499	3.4413	42.921	125.42
766954	9.78235e+06	4.7229	84.795	3.4041	42.927	127.722
767054	9.78235e+06	4.764	84.751	3.3926	42.998	127.749
765654	9.78225e+06	4.6267	80.072	3.9755	47.745	127.817
765754	9.78225e+06	4.64	81.974	3.8054	46.077	128.051
765854	9.78225e+06	4.6648	81.241	3.696	45.427	126.668
765954	9.78225e+06	4.8158	81.509	3.7857	45.671	127.18
766054	9.78225e+06	4.83	82.633	3.7952	45.712	128.345
766154	9.78225e+06	4.6693	84.334	3.7355	45.575	129.909
766554	9.78225e+06	4.5221	78.392	3.5991	44.007	122.399
766654	9.78225e+06	4.6275	83.582	3.5425	43.5	127.082
766754	9.78225e+06	4.6408	81.859	3.5207	43.222	125.081
766854	9.78225e+06	4.6697	83.223	3.5014	43.067	126.29
766954	9.78225e+06	4.7478	88.003	3.4605	43.025	131.028
767054	9.78225e+06	4.7612	86.632	3.4179	43.032	129.664
767154	9.78225e+06	4.7535	82.803	3.383	43.05	125.853
765654	9.78215e+06	4.6572	80.432	3.931	47.513	127.945
765754	9.78215e+06	4.6393	80.862	3.8051	45.983	126.845
765854	9.78215e+06	4.6038	81.13	3.6887	45.176	126.306
765954	9.78215e+06	4.5763	79.279	3.6718	44.876	124.155
766054	9.78215e+06	4.6997	76.602	3.6784	44.822	121.424
766154	9.78215e+06	4.8265	84.256	3.6831	44.989	129.245
766254	9.78215e+06	4.6408	83.202	3.6904	44.897	128.099
766454	9.78215e+06	4.5659	80.128	3.601	44.289	124.417
766554	9.78215e+06	4.613	82.115	3.5902	43.928	126.043
766654	9.78215e+06	4.6227	82.58	3.5325	43.493	126.073
766754	9.78215e+06	4.624	83.626	3.5184	43.305	126.931
766854	9.78215e+06	4.6415	81.681	3.4876	43.08	124.761
766954	9.78215e+06	4.6553	82.462	3.4648	42.968	125.43
767054	9.78215e+06	4.7061	83.169	3.4223	42.945	126.114
767154	9.78215e+06	4.7383	83.079	3.396	43.035	126.114
765554	9.78205e+06	4.6459	80.143	3.9481	47.826	127.969
765654	9.78205e+06	4.7236	85.702	3.8877	47.006	132.708
765754	9.78205e+06	4.6406	81.265	3.7967	45.885	127.15
765854	9.78205e+06	4.6009	80.465	3.6969	44.958	125.423
765954	9.78205e+06	4.5791	79.22	3.6101	44.342	123.562
766054	9.78205e+06	4.7723	77.015	3.5945	44.17	121.185
766154	9.78205e+06	4.6442	83.717	3.621	44.27	127.987
766254	9.78205e+06	4.6559	82.714	3.6046	44.189	126.903
766654	9.78205e+06	4.6558	83.869	3.4971	43.243	127.112
766754	9.78205e+06	4.6708	83.741	3.4884	43.084	126.825
766854	9.78205e+06	4.6968	85.729	3.4779	43.022	128.751
766954	9.78205e+06	4.6904	83.401	3.4595	43	126.401
767054	9.78205e+06	4.8031	88.679	3.4437	43.134	131.813
767154	9.78205e+06	4.8009	84.818	3.3999	43.168	127.986
765554	9.78195e+06	4.6589	84.708	3.8955	47.074	131.782
765654	9.78195e+06	4.6608	80.857	3.8056	46.093	126.95
765754	9.78195e+06	4.6511	82.387	3.7322	45.336	127.723
765854	9.78195e+06	4.6462	83.065	3.6931	44.696	127.761
765954	9.78195e+06	4.5123	75.398	3.5766	43.987	119.385
766054	9.78195e+06	4.6395	77.781	3.5386	43.783	121.564
766154	9.78195e+06	4.6455	80.286	3.5442	43.744	124.03
766754	9.78195e+06	4.539	76.848	3.4573	42.953	119.801
766854	9.78195e+06	4.6827	84.43	3.4464	42.992	127.422
766954	9.78195e+06	4.7674	86.461	3.4244	42.987	129.448
765454	9.78185e+06	4.591	76.615	3.9732	48.071	124.686
765554	9.78185e+06	4.6796	83.842	3.8784	46.948	130.79
765654	9.78185e+06	4.6417	80.855	3.7805	45.993	126.848
765754	9.78185e+06	4.6366	82.316	3.6994	45.044	127.36
765854	9.78185e+06	4.5512	78.193	3.6423	44.361	122.554
765954	9.78185e+06	4.6835	86.696	3.569	43.994	130.69
766054	9.78185e+06	4.6573	80.329	3.5232	43.642	123.971
766154	9.78185e+06	4.6128	81.369	3.5088	43.483	124.852
767054	9.78185e+06	4.7756	84.242	3.3894	43.075	127.317
765354	9.78175e+06	4.8944	83.806	3.9358	47.602	131.408
765454	9.78175e+06	4.724	85.23	3.9158	47.479	132.709
765554	9.78175e+06	4.7431	88.115	3.8683	47.08	135.195
765654	9.78175e+06	4.6205	82.372	3.8168	46.435	128.807
765754	9.78175e+06	4.5458	77.633	3.7428	45.247	122.88
765854	9.78175e+06	4.5582	78.525	3.6615	44.529	123.054
765954	9.78175e+06	4.6564	83.023	3.5889	44.079	127.102
766054	9.78175e+06	4.5579	80.497	3.5268	43.611	124.108
766154	9.78175e+06	4.5469	77.852	3.4936	43.336	121.188
766254	9.78175e+06	4.5249	76.61	3.4709	43.122	119.732
766954	9.78175e+06	4.7648	84.917	3.391	42.992	127.909
767054	9.78175e+06	4.7791	83.447	3.3875	43.046	126.493
765354	9.78165e+06	4.5693	75.801	3.7979	46.722	122.523
765454	9.78165e+06	4.6331	79.523	3.7812	46.328	125.851
765554	9.78165e+06	4.676	83.562	3.7801	46.192	129.754
765654	9.78165e+06	4.6867	84.843	3.7871	45.855	130.698
765754	9.78165e+06	4.5749	79.293	3.6874	44.919	124.212
765854	9.78165e+06	4.5959	81.517	3.6133	44.388	125.905
765954	9.78165e+06	4.625	83.839	3.5758	44.04	127.879
766054	9.78165e+06	4.5324	77.891	3.5238	43.573	121.464
766154	9.78165e+06	4.4801	74.712	3.4913	43.248	117.96
766254	9.78165e+06	4.6351	81.72	3.4717	43.152	124.872
766354	9.78165e+06	4.5921	77.255	3.4316	42.917	120.172
766554	9.78165e+06	4.5059	74.189	3.3966	42.785	116.974
766954	9.78165e+06	4.7316	82.729	3.3921	42.991	125.72
767054	9.78165e+06	4.7575	81.618	3.3929	42.99	124.608
759854	9.78155e+06	9.6648	152.46	7.6693	109.45	261.91
760254	9.78155e+06	9.688	154.03	7.7998	110.57	264.6
765254	9.78155e+06	4.602	77.504	3.8794	47.466	124.97
765354	9.78155e+06	4.6496	80.584	3.8358	46.997	127.581
765454	9.78155e+06	4.5444	75.312	3.7586	46.15	121.462
765554	9.78155e+06	4.5408	77.127	3.7175	45.692	122.819
765654	9.78155e+06	4.6456	87.729	3.7098	45.433	133.162
765754	9.78155e+06	4.6441	82.917	3.6574	44.909	127.826
765854	9.78155e+06	4.6073	82.488	3.627	44.487	126.975
765954	9.78155e+06	4.5774	80.694	3.5793	44.053	124.747
766054	9.78155e+06	4.5625	85.82	3.5489	43.71	129.53
766154	9.78155e+06	4.5842	79.132	3.5478	43.366	122.498
766254	9.78155e+06	4.6333	82.029	3.4706	43.088	125.117
766354	9.78155e+06	4.6464	85.743	3.4509	42.99	128.733
766554	9.78155e+06	4.5055	74.217	3.3855	42.773	116.99
766654	9.78155e+06	4.6841	74.483	3.4003	42.823	117.306
766754	9.78155e+06	4.741	84.085	3.4138	42.958	127.043
766854	9.78155e+06	4.7164	84.136	3.4073	42.974	127.11
766954	9.78155e+06	4.6715	78.908	3.389	42.918	121.826
767054	9.78155e+06	4.7239	80.973	3.4244	42.94	123.913
759754	9.78145e+06	9.7326	154.05	7.8052	110.63	264.68
759854	9.78145e+06	9.7359	154.12	7.8081	110.63	264.75
765354	9.78145e+06	4.5974	78.741	3.8629	47.313	126.054
765454	9.78145e+06	4.5685	79.379	3.8024	46.456	125.835
765554	9.78145e+06	4.6692	86.617	3.7602	45.848	132.465
765654	9.78145e+06	4.6801	85.731	3.6944	45.193	130.924
765754	9.78145e+06	4.678	82.704	3.6322	44.562	127.266
765854	9.78145e+06	4.5135	78.464	3.5912	44.22	122.684
766154	9.78145e+06	4.6189	81.561	3.5614	43.368	124.929
766254	9.78145e+06	4.6421	82.671	3.4705	43.028	125.699
766354	9.78145e+06	4.692	84.313	3.4338	42.929	127.242
766654	9.78145e+06	4.7578	83.533	3.4175	42.95	126.483
766754	9.78145e+06	4.74	83.915	3.4187	42.953	126.868
759854	9.78135e+06	9.7362	154.11	7.8051	110.63	264.74
760254	9.78135e+06	9.6918	154.06	7.8004	110.57	264.63
765454	9.78135e+06	4.607	79.328	3.8292	46.726	126.054
765554	9.78135e+06	4.5805	81.859	3.7913	46.04	127.899
765654	9.78135e+06	4.5101	78.644	3.7177	45.246	123.89
765754	9.78135e+06	4.5679	87.647	3.6479	44.677	132.324
766254	9.78135e+06	4.6729	83.147	3.4544	42.961	126.108
766354	9.78135e+06	4.7189	84.906	3.4105	42.9	127.806
760054	9.78125e+06	9.6944	154.07	7.8062	110.6	264.67
760154	9.78125e+06	9.693	154.06	7.8032	110.58	264.64
760254	9.78125e+06	9.6929	154.08	7.8001	110.57	264.65
760454	9.78125e+06	9.6857	153.99	7.8011	110.58	264.57
760554	9.78125e+06	9.6864	154.01	7.8022	110.58	264.59
765254	9.78125e+06	4.6072	77.538	3.9158	47.979	125.517
765354	9.78125e+06	4.6533	84.261	3.8865	47.607	131.868
765454	9.78125e+06	4.6038	79.657	3.8317	46.833	126.49
765554	9.78125e+06	4.5208	77.028	3.7896	46.19	123.218
765654	9.78125e+06	4.5839	79.908	3.747	45.53	125.438
765754	9.78125e+06	4.4883	74.258	3.6416	44.65	118.908
767154	9.78125e+06	7.255	110.94	4.7702	68.146	179.086
767254	9.78125e+06	7.4236	114.63	4.7318	68.127	182.757
759654	9.78115e+06	9.7305	154.03	7.8017	110.6	264.63
759954	9.78115e+06	9.6967	154.1	7.8092	110.62	264.72
760054	9.78115e+06	9.6936	154.1	7.8093	110.6	264.7
760154	9.78115e+06	9.6917	154.04	7.8033	110.58	264.62
760254	9.78115e+06	9.6909	154.06	7.7999	110.57	264.63
760354	9.78115e+06	9.6877	154	7.7998	110.57	264.57
765254	9.78115e+06	4.6527	81.249	3.8598	47.413	128.662
765354	9.78115e+06	4.6548	83.439	3.8373	47.121	130.56
765454	9.78115e+06	4.6209	79.692	3.7804	46.417	126.109
765554	9.78115e+06	4.621	86.217	3.7734	46.137	132.354
765654	9.78115e+06	4.5882	80.729	3.7165	45.561	126.29
765754	9.78115e+06	4.4812	74.198	3.6584	44.925	119.123
767254	9.78115e+06	7.3765	113.66	4.78	68.203	181.863
760054	9.78105e+06	9.6943	154.08	7.811	110.61	264.69
760154	9.78105e+06	9.6917	154.07	7.8065	110.59	264.66
760254	9.78105e+06	9.6905	154.04	7.8001	110.57	264.61
760354	9.78105e+06	9.6864	154.01	7.7998	110.57	264.58
765454	9.78105e+06	4.6179	82.042	3.7966	46.511	128.553
765554	9.78105e+06	4.586	79.405	3.7575	46.022	125.427
765654	9.78105e+06	4.5165	74.63	3.6938	45.504	120.134
765754	9.78105e+06	4.0956	77.989	3.2309	38.819	116.808
766954	9.78105e+06	7	105.77	4.8826	68.52	174.29
760054	9.78095e+06	9.6957	154.1	7.8103	110.62	264.72
760154	9.78095e+06	9.692	154.07	7.8082	110.59	264.66
760254	9.78095e+06	9.6895	154.06	7.8027	110.58	264.64
760354	9.78095e+06	9.6887	154.03	7.8	110.57	264.6
760454	9.78095e+06	9.6876	154	7.8011	110.58	264.58
766954	9.78095e+06	7.02	105.77	4.8364	68.335	174.105
767054	9.78095e+06	7.1491	108.42	4.8214	68.262	176.682
760154	9.78085e+06	9.6935	154.1	7.8089	110.61	264.71
760254	9.78085e+06	9.6912	154.08	7.8069	110.6	264.68
766854	9.78085e+06	4.5993	81.639	3.542	43.644	125.283
766954	9.78085e+06	7.053	106.6	4.8481	68.376	174.976
767054	9.78085e+06	7.138	108.96	4.8812	68.466	177.426
766854	9.78075e+06	6.953	105.03	4.9189	68.679	173.709
766954	9.78075e+06	7.0347	106.51	4.9079	68.586	175.096
766754	9.78065e+06	4.6242	86.133	3.5985	44.054	130.187
766854	9.78065e+06	6.9116	104.34	4.951	68.861	173.201
766954	9.78065e+06	8.0453	138.66	6.2079	90.431	229.091
765854	9.78055e+06	4.7296	84.02	4.0847	49.032	133.052
765954	9.78055e+06	4.724	83.946	3.9297	48.059	132.005
766654	9.78055e+06	4.6267	83.716	3.6341	44.738	128.454
766754	9.78055e+06	6.753	100.19	4.9613	68.934	169.124
766854	9.78055e+06	6.8748	102.69	4.9311	68.785	171.475
766654	9.78045e+06	4.6309	85.124	3.6591	44.564	129.688
766754	9.78045e+06	6.8044	101.35	5.0049	69.172	170.522
766154	9.78035e+06	4.727	84.935	4.1002	48.864	133.799
766554	9.78035e+06	4.6118	82.429	3.6217	44.359	126.788
766654	9.78035e+06	6.8192	100.8	4.9627	68.967	169.767
766154	9.78025e+06	4.8711	83.79	4.2265	50.453	134.243
766254	9.78025e+06	4.7337	83.635	4.1275	48.491	132.126
766354	9.78025e+06	4.6488	84.33	3.8666	46.389	130.719
766454	9.78025e+06	4.629	84.095	3.7703	45.431	129.526
766554	9.78025e+06	4.6193	82.327	3.6798	44.508	126.835
766654	9.78025e+06	8.2882	139.58	6.4425	93.934	233.514
766254	9.78015e+06	4.7535	86.037	4.1793	49.588	135.625
766354	9.78015e+06	4.65	85.286	3.9732	47.254	132.54
766454	9.78015e+06	4.6786	87.39	3.8536	46.315	133.705
766654	9.78015e+06	6.8097	101.25	4.9467	68.924	170.174
765754	9.78005e+06	4.7932	91.238	4.0322	48.373	139.611
765854	9.78005e+06	4.775	89.809	4.0192	47.886	137.695
765954	9.78005e+06	4.7592	89.127	3.9904	47.337	136.464
766054	9.78005e+06	4.898	89.128	4.0185	47.429	136.557
766154	9.78005e+06	4.8996	86.446	4.1575	48.667	135.113
766254	9.78005e+06	4.7329	81.428	4.014	49.003	130.431
766354	9.78005e+06	4.7002	82.206	4.0128	48.113	130.319
766654	9.78005e+06	6.7304	99.386	4.9928	69.196	168.582
765454	9.77995e+06	4.6342	78.744	3.9011	47.682	126.426
765554	9.77995e+06	4.6944	83.261	3.9483	47.562	130.823
765654	9.77995e+06	4.7056	88.086	3.9451	47.264	135.35
765754	9.77995e+06	4.74	88.447	3.9097	46.576	135.023
765854	9.77995e+06	4.6756	86.103	3.8705	46.012	132.115
765954	9.77995e+06	4.5722	78.479	3.7837	45.351	123.83
766054	9.77995e+06	4.8149	83.313	3.811	45.529	128.842
766154	9.77995e+06	4.8002	83.737	3.9482	46.472	130.209
766254	9.77995e+06	4.8469	84.172	4.004	47.445	131.617
766354	9.77995e+06	4.8734	82.449	3.9245	48.015	130.464
766454	9.77995e+06	6.3357	90.676	5.3227	71.577	162.253
766554	9.77995e+06	6.4434	92.959	5.1937	70.679	163.638
766654	9.77995e+06	6.628	96.945	5.0658	69.681	166.626
766754	9.77995e+06	12.667	197.49	11.808	162.92	360.41
765454	9.77985e+06	4.5295	75.469	3.8479	47.111	122.58
765554	9.77985e+06	4.6401	81.999	3.8481	46.853	128.852
765654	9.77985e+06	4.6827	84.332	3.8447	46.108	130.44
765754	9.77985e+06	4.6708	83.979	3.7894	45.287	129.266
765854	9.77985e+06	4.672	83.132	3.7227	44.812	127.944
765954	9.77985e+06	4.6776	83.523	3.642	44.498	128.021
766054	9.77985e+06	4.7762	81.974	3.6827	44.732	126.706
766154	9.77985e+06	4.8065	85.613	3.7927	45.519	131.132
766254	9.77985e+06	4.8325	87.118	3.8637	46.224	133.342
766354	9.77985e+06	4.8416	83.917	3.9413	46.898	130.815
766454	9.77985e+06	6.5847	93.287	5.2157	70.842	164.129
766554	9.77985e+06	6.4161	92.863	7.1209	75.181	168.044
766654	9.77985e+06	6.5525	96.062	5.1481	70.258	166.32
766754	9.77985e+06	12.657	197.35	11.762	162.88	360.23
766854	9.77985e+06	12.664	197.41	11.813	162.96	360.37
766954	9.77985e+06	12.662	197.42	11.805	162.95	360.37
765454	9.77975e+06	4.7141	84.215	3.958	47.602	131.817
765554	9.77975e+06	4.6469	82.046	3.8423	46.34	128.386
765654	9.77975e+06	4.6621	83.325	3.7728	45.285	128.61
765754	9.77975e+06	4.6265	81.56	3.642	44.399	125.959
765854	9.77975e+06	4.6499	81.825	3.579	44.053	125.878
765954	9.77975e+06	4.7886	78.952	3.5715	43.985	122.937
766054	9.77975e+06	4.7676	80.724	3.6142	44.262	124.986
766154	9.77975e+06	4.7885	84.618	3.6995	44.803	129.421
766254	9.77975e+06	4.7693	82.74	3.7573	45.283	128.023
766354	9.77975e+06	4.8333	84.395	3.7987	45.664	130.059
766454	9.77975e+06	6.7024	96.248	5.1098	70.028	166.276
766554	9.77975e+06	6.7113	96.652	5.1252	70.138	166.79
766654	9.77975e+06	6.5334	94.915	5.1775	70.346	165.261
766754	9.77975e+06	12.632	196.7	11.835	163.03	359.73
766854	9.77975e+06	12.659	197.45	11.841	163.01	360.46
766954	9.77975e+06	12.654	197.13	11.845	163.03	360.16
765454	9.77965e+06	4.7208	87.363	3.9857	47.725	135.088
765554	9.77965e+06	4.4913	72.049	3.8712	46.213	118.262
765654	9.77965e+06	4.6464	81.967	3.7211	45.103	127.07
765754	9.77965e+06	4.6532	81.723	3.6142	44.452	126.175
765854	9.77965e+06	4.6238	80.171	3.5752	44.098	124.269
765954	9.77965e+06	4.5835	79.138	3.5482	43.875	123.013
766054	9.77965e+06	4.6218	74.957	3.5555	43.898	118.855
766154	9.77965e+06	4.7489	79.893	3.5924	44.165	124.058
766254	9.77965e+06	4.7681	82.193	3.6304	44.429	126.622
766354	9.77965e+06	6.8482	99.669	5.0448	69.412	169.081
766454	9.77965e+06	6.8553	99.783	5.0305	69.389	169.172
764754	9.77955e+06	4.5936	77.957	3.8911	47.868	125.825
765454	9.77955e+06	4.7428	89.693	4.0358	47.866	137.559
765554	9.77955e+06	4.6516	81.941	3.8312	46.213	128.154
765654	9.77955e+06	4.6048	78.725	3.7531	45.529	124.254
765754	9.77955e+06	4.4371	70.943	3.7196	44.923	115.866
765854	9.77955e+06	4.6379	84.884	3.6236	44.539	129.423
765954	9.77955e+06	4.6433	81.036	3.6165	44.219	125.255
766054	9.77955e+06	4.648	80.908	3.5915	44.088	124.996
766154	9.77955e+06	4.5795	78.299	3.5581	43.975	122.274
766254	9.77955e+06	4.6976	79.974	3.5764	44.147	124.121
766354	9.77955e+06	6.9787	107.83	5.1818	69.855	177.685
766454	9.77955e+06	6.7487	99.611	5.1604	69.671	169.282
764854	9.77945e+06	4.8022	79.73	3.8503	47.209	126.939
765554	9.77945e+06	4.7281	94.041	3.9812	47.347	141.388
765654	9.77945e+06	4.6942	85.185	3.8988	46.676	131.861
765754	9.77945e+06	4.6496	83.356	3.7922	45.665	129.021
765854	9.77945e+06	4.6651	82.348	3.7232	45.004	127.352
765954	9.77945e+06	4.6439	81.902	3.6862	44.984	126.886
766054	9.77945e+06	4.4149	70.48	3.6691	44.613	115.093
766154	9.77945e+06	4.4592	73.385	3.6502	44.476	117.861
766254	9.77945e+06	6.7971	102.71	5.0424	69.431	172.141
766354	9.77945e+06	6.7389	99.899	5.0866	69.539	169.438
766454	9.77945e+06	6.9341	111.26	5.1387	69.802	181.062
766554	9.77945e+06	12.65	197.3	11.872	163	360.3
764854	9.77935e+06	4.5821	79.644	3.8011	46.685	126.329
764954	9.77935e+06	4.7746	103.83	3.8415	46.737	150.567
765054	9.77935e+06	4.6697	75.181	3.832	46.517	121.698
765954	9.77935e+06	4.6535	83.232	3.8806	46.306	129.538
766054	9.77935e+06	4.4485	70.881	3.7885	45.869	116.75
766154	9.77935e+06	4.4088	70.384	3.7761	45.594	115.978
766254	9.77935e+06	6.6022	96.562	5.1062	69.953	166.515
766354	9.77935e+06	6.624	97.105	5.1052	69.853	166.958
766454	9.77935e+06	12.652	196.88	11.826	162.97	359.85
764654	9.77925e+06	4.5826	75.69	3.956	48.278	123.968
764754	9.77925e+06	4.5258	74.107	3.8896	47.353	121.46
764854	9.77925e+06	4.6374	79.928	3.8062	46.448	126.376
764954	9.77925e+06	4.6874	91.554	3.7608	46.064	137.618
765054	9.77925e+06	4.7339	79.308	3.7469	45.859	125.167
765154	9.77925e+06	4.8158	82.098	3.8264	46.48	128.578
766154	9.77925e+06	6.5202	95.558	5.28	70.81	166.368
766254	9.77925e+06	6.5544	96.266	5.1846	70.368	166.634
766354	9.77925e+06	12.633	197.08	11.805	162.95	360.03
764754	9.77915e+06	4.5743	77.467	3.9559	47.687	125.154
764854	9.77915e+06	4.6162	80.275	3.7702	46.371	126.646
764954	9.77915e+06	4.5981	82.373	3.728	45.81	128.183
765054	9.77915e+06	4.558	78.354	3.6991	45.568	123.922
765154	9.77915e+06	4.6999	85.625	3.7535	45.78	131.405
765254	9.77915e+06	4.8667	86.291	3.7776	45.754	132.045
764954	9.77905e+06	4.6179	79.908	3.8119	46.415	126.323
765054	9.77905e+06	4.6481	81.967	3.7679	45.96	127.927
765154	9.77905e+06	4.6569	81.075	3.6615	45.101	126.176
765154	9.77895e+06	4.6933	84.796	3.8529	45.915	130.711
755754	9.77885e+06	9.6972	154.1	7.8077	110.62	264.72
755754	9.77875e+06	9.6964	154.09	7.807	110.61	264.7
755654	9.77865e+06	9.6979	154.1	7.8082	110.62	264.72
755754	9.77865e+06	9.6965	154.08	7.807	110.61	264.69
755454	9.77855e+06	9.7009	154.13	7.8105	110.63	264.76
755554	9.77855e+06	9.6987	154.12	7.809	110.62	264.74
755654	9.77855e+06	9.6978	154.1	7.8082	110.62	264.72
755754	9.77855e+06	9.6967	154.08	7.8069	110.61	264.69
755154	9.77845e+06	9.7028	154.14	7.8118	110.65	264.79
755454	9.77845e+06	9.6994	154.13	7.8097	110.63	264.76
755154	9.77835e+06	9.7013	154.13	7.8115	110.65	264.78
755454	9.77835e+06	9.699	154.13	7.8093	110.63	264.76
754954	9.77825e+06	9.7036	154.15	7.8189	110.67	264.82
755054	9.77825e+06	9.7008	154.14	7.8156	110.66	264.8
755154	9.77825e+06	9.7004	154.13	7.8139	110.65	264.78
755454	9.77825e+06	9.6985	154.11	7.809	110.63	264.74
755554	9.77825e+06	9.6972	154.1	7.8081	110.62	264.72
755254	9.77815e+06	9.7	154.12	7.8132	110.65	264.77
755354	9.77815e+06	9.6986	154.13	7.8111	110.64	264.77
755354	9.77805e+06	9.6997	154.13	7.8121	110.64	264.77
755354	9.77795e+06	9.7001	154.14	7.8132	110.65	264.79
755254	9.77775e+06	9.7374	154.08	7.8026	110.62	264.7
755354	9.77775e+06	9.7376	154.08	7.8022	110.62	264.7
755454	9.77775e+06	9.6922	154.02	7.8079	110.62	264.64
755254	9.77765e+06	9.7353	154.06	7.8028	110.62	264.68
755354	9.77765e+06	9.7357	154.07	7.8019	110.62	264.69
760354	9.77575e+06	9.6843	153.98	7.8018	110.56	264.54
760554	9.77565e+06	9.6785	153.99	7.803	110.57	264.56
760354	9.77545e+06	9.6816	154.05	7.8067	110.58	264.63
760454	9.77545e+06	9.6822	154.06	7.807	110.58	264.64
760454	9.77535e+06	9.6852	154.08	7.8098	110.6	264.68
760554	9.77535e+06	9.6854	154.09	7.8102	110.6	264.69
761454	9.77525e+06	9.698	154.14	7.8169	110.65	264.79
760154	9.77405e+06	9.667	153.87	7.7875	110.46	264.33
760954	9.77375e+06	9.6818	154.02	7.796	110.52	264.54
761554	9.77375e+06	9.6806	153.97	7.7933	110.49	264.46
760854	9.77365e+06	9.6707	153.92	7.7943	110.5	264.42
760954	9.77365e+06	9.6796	154	7.7957	110.5	264.5
761154	9.77365e+06	9.6796	153.96	7.7932	110.49	264.45
761254	9.77365e+06	9.6693	153.88	7.7934	110.49	264.37
761354	9.77365e+06	9.6794	153.98	7.7933	110.49	264.47
761454	9.77365e+06	9.678	153.96	7.7921	110.49	264.45
761554	9.77365e+06	9.6778	153.94	7.7916	110.48	264.42
760754	9.77355e+06	9.6795	154	7.7936	110.5	264.5
760854	9.77355e+06	9.6697	153.91	7.7936	110.5	264.41
760954	9.77355e+06	9.6782	153.97	7.7942	110.49	264.46
761254	9.77355e+06	9.6686	153.88	7.7931	110.48	264.36
761354	9.77355e+06	9.6785	153.97	7.792	110.48	264.45
761454	9.77355e+06	9.6771	153.94	7.7916	110.48	264.42
761554	9.77355e+06	6.619	140.34	6.3207	94.784	235.124
760754	9.77345e+06	9.6792	153.99	7.7916	110.49	264.48
760854	9.77345e+06	9.67	153.88	7.792	110.49	264.37
760954	9.77345e+06	9.6772	153.96	7.7928	110.48	264.44
[truncated: 814 more rows]

## Sheet: Histosols
SOC retrieval for histosols
UTM COORDINATES		PREDICTED SOC VALUES
X	Y	SOC % (0-30 cm)	SOC Mg/ha (0-30 cm)	SOC % (30-60 cm)	SOC Mg/ha (30-60 cm)	SOC Mg/ha (0-60 cm)
748354	9.84075e+06	9.8228	153.93	7.8694	110.83	264.76
748454	9.84075e+06	9.8228	153.93	7.8694	110.83	264.76
748554	9.84075e+06	9.8228	153.93	7.8694	110.83	264.76
748654	9.84075e+06	9.8228	153.93	7.8694	110.83	264.76
748354	9.84065e+06	9.8228	153.93	7.8694	110.83	264.76
748454	9.84065e+06	9.8228	153.93	7.8694	110.83	264.76
748554	9.84065e+06	9.8228	153.93	7.8694	110.83	264.76
748654	9.84065e+06	9.8228	153.93	7.8694	110.83	264.76
748754	9.84065e+06	9.8228	153.93	7.8694	110.83	264.76
748854	9.84065e+06	9.8228	153.93	7.8694	110.83	264.76
748554	9.84055e+06	9.8228	153.93	7.8694	110.83	264.76
748654	9.84055e+06	9.8228	153.93	7.8694	110.83	264.76
748754	9.84055e+06	9.8228	153.93	7.8694	110.83	264.76
748854	9.84055e+06	9.8228	153.93	7.8694	110.83	264.76
748954	9.84055e+06	9.8228	153.93	7.8694	110.83	264.76
748754	9.84045e+06	9.8228	153.93	7.8694	110.83	264.76
748854	9.84045e+06	9.8228	153.93	7.8694	110.83	264.76
748954	9.84045e+06	9.8228	153.93	7.8694	110.83	264.76
749054	9.84045e+06	9.8228	153.93	7.8694	110.83	264.76
748954	9.84035e+06	9.8228	153.93	7.8694	110.83	264.76
749054	9.84035e+06	9.8228	153.93	7.8694	110.83	264.76
749154	9.84035e+06	9.8228	153.93	7.8694	110.83	264.76
749454	9.83955e+06	11.995	177.17	10.017	131.13	308.3
749454	9.83945e+06	11.958	177.02	10.029	131.17	308.19
750054	9.83945e+06	6.8934	112.08	4.853	75.926	188.006
750154	9.83945e+06	6.9071	111.81	4.8515	75.998	187.808
749954	9.83935e+06	6.8808	111.82	5.992	77.626	189.446
750054	9.83935e+06	6.8675	111.36	4.8488	75.666	187.026
750154	9.83935e+06	6.8797	111.02	4.8511	75.739	186.759
750054	9.83925e+06	6.8481	110.62	4.8434	75.472	186.092
750154	9.83925e+06	6.8498	110.88	4.862	75.54	186.42
750254	9.83925e+06	6.8545	110.85	4.8567	75.554	186.404
750354	9.83925e+06	6.861	110.74	4.8585	75.589	186.329
750154	9.83915e+06	6.8276	110.57	4.854	75.362	185.932
750254	9.83915e+06	6.831	110.43	4.8551	75.384	185.814
750354	9.83915e+06	6.8345	110.27	4.8604	75.395	185.665
750454	9.83915e+06	6.8457	110.32	4.8714	75.462	185.782
750554	9.83915e+06	6.8512	110.54	4.8688	75.487	186.027
750654	9.83915e+06	6.8516	111.45	4.8808	75.587	187.037
750954	9.83915e+06	6.9065	111.72	4.8961	76.02	187.74
750554	9.83905e+06	6.8161	110.05	4.8156	75.254	185.304
750654	9.83905e+06	6.8261	110.24	4.8335	75.324	185.564
750954	9.83905e+06	6.8629	111.14	4.8733	75.636	186.776
750854	9.83895e+06	6.8382	110.59	4.8042	75.358	185.948
750954	9.83895e+06	6.8544	110.46	4.8139	75.417	185.877
751054	9.83895e+06	6.8666	110.82	4.8481	75.575	186.395
750854	9.83885e+06	6.8274	110.44	4.797	75.308	185.748
750954	9.83885e+06	6.8391	110.51	4.7987	75.339	185.849
751054	9.83885e+06	6.8485	110.61	4.81	75.412	186.022
751054	9.83875e+06	6.8409	110.15	4.8002	75.369	185.519
751154	9.83865e+06	6.8416	110.45	4.8034	75.408	185.858
754154	9.83525e+06	8.0094	118.11	5.2858	79.089	197.199
754554	9.83515e+06	9.8228	153.93	7.8694	110.83	264.76
789954	9.82875e+06	9.8228	156.03	8.1458	162.88	318.91
790054	9.82875e+06	9.8228	155.95	8.1447	162.86	318.81
789854	9.82865e+06	9.8232	159.12	8.475	163.53	322.65
789954	9.82865e+06	9.8228	155.98	8.1458	162.87	318.85
789854	9.82855e+06	9.8232	159.1	8.4746	163.49	322.59
789954	9.82855e+06	9.8228	155.93	8.1425	162.59	318.52
787054	9.82645e+06	9.8329	165.75	9.0073	164.05	329.8
787154	9.82645e+06	9.8329	165.66	9.0118	164.1	329.76
786654	9.82635e+06	9.8325	165.49	9.0335	165.62	331.11
786754	9.82635e+06	9.833	165.7	9.0229	165.44	331.14
786854	9.82635e+06	9.8332	165.74	9.0323	165.59	331.33
786954	9.82635e+06	9.833	165.73	9.0038	164.03	329.76
787054	9.82635e+06	9.8329	165.77	9.0007	164	329.77
787154	9.82635e+06	9.8329	165.66	9.0008	164.03	329.69
786454	9.82625e+06	9.83	153.67	8.4432	160.81	314.48
786554	9.82625e+06	9.8329	165.67	9.0085	165.38	331.05
786654	9.82625e+06	9.8332	165.8	9.0305	165.54	331.34
786754	9.82625e+06	9.8306	164.77	9.0324	165.62	330.39
786854	9.82625e+06	9.8303	164.48	8.9861	163.81	328.29
786954	9.82625e+06	9.8329	165.48	8.9732	163.69	329.17
787054	9.82625e+06	9.8329	165.6	8.9759	163.72	329.32
787154	9.82625e+06	9.8329	165.48	8.9736	163.73	329.21
786254	9.82615e+06	9.8304	153.8	8.4756	160.92	314.72
786354	9.82615e+06	9.8218	152.84	8.4324	160.65	313.49
786454	9.82615e+06	9.8308	164.86	9.0401	165.67	330.53
786554	9.82615e+06	9.8307	164.89	9.0298	165.48	330.37
786654	9.82615e+06	9.8305	164.44	9.0146	165.32	329.76
786754	9.82615e+06	9.8309	164.68	8.9643	165.15	329.83
786854	9.82615e+06	9.8303	164.34	8.9149	163.25	327.59
786954	9.82615e+06	9.8301	164.14	8.8999	163.07	327.21
787054	9.82615e+06	9.8329	165.42	8.9141	163.18	328.6
787154	9.82615e+06	9.8303	164.3	8.9025	163.12	327.42
786154	9.82605e+06	9.8315	153.9	8.4519	160.9	314.8
786254	9.82605e+06	9.8226	152.86	8.4366	160.79	313.65
786354	9.82605e+06	9.8307	164.88	9.0345	165.57	330.45
786454	9.82605e+06	9.8308	164.9	9.0108	165.4	330.3
786554	9.82605e+06	9.8307	164.53	8.9648	164.98	329.51
786654	9.82605e+06	9.8306	164.6	8.9354	164.77	329.37
786754	9.82605e+06	9.8307	164.36	8.9114	164.46	328.82
786854	9.82605e+06	9.8303	164.27	8.8822	162.71	326.98
786954	9.82605e+06	9.8302	164.16	8.8748	162.73	326.89
787054	9.82605e+06	9.8303	164.46	8.8333	162.39	326.85
787154	9.82605e+06	9.8305	164.87	8.8175	162.19	327.06
786154	9.82595e+06	9.8407	155.02	8.4412	160.81	315.83
786254	9.82595e+06	9.8309	164.95	9.027	165.55	330.5
786354	9.82595e+06	9.8308	164.94	8.9963	165.34	330.28
786454	9.82595e+06	9.8307	164.78	8.9388	164.83	329.61
786554	9.82595e+06	9.8306	164.41	8.9293	164.63	329.04
786654	9.82595e+06	9.8307	164.54	8.9162	164.37	328.91
786754	9.82595e+06	9.8308	164.63	8.8981	164.05	328.68
786054	9.82585e+06	9.8275	153.46	8.4686	161.01	314.47
786154	9.82585e+06	9.8307	164.93	9.0151	165.44	330.37
786254	9.82585e+06	9.8308	164.76	8.9664	165.02	329.78
786354	9.82585e+06	9.8307	164.5	8.9337	164.66	329.16
786454	9.82585e+06	9.8344	163.49	8.7824	161.18	324.67
785954	9.82575e+06	9.8261	153.32	8.7234	161.54	314.86
786054	9.82575e+06	9.8308	164.83	8.9892	165.21	330.04
786154	9.82575e+06	9.8306	164.23	8.9229	164.65	328.88
786254	9.82575e+06	9.8307	164.51	8.8957	164.37	328.88
785854	9.82565e+06	9.9516	175.05	9.6831	165.54	340.59
785954	9.82565e+06	9.9198	173	9.6998	165.49	338.49
786054	9.82565e+06	9.8308	164.83	8.9287	164.75	329.58
786154	9.82565e+06	9.8307	164.44	8.8881	164.24	328.68
785754	9.82555e+06	9.947	174.91	9.7694	165.79	340.7
785854	9.82555e+06	9.9246	173.8	9.7327	165.7	339.5
785954	9.82555e+06	9.9229	173	9.6261	165.04	338.04
786054	9.82555e+06	9.8308	164.69	8.8969	164.19	328.88
785654	9.82545e+06	9.0145	118.45	6.3275	138.38	256.83
785754	9.82545e+06	9.9208	173.51	9.7412	165.66	339.17
785854	9.82545e+06	9.9265	173.93	9.6113	165.12	339.05
785954	9.82545e+06	9.9248	173.33	9.5266	164.35	337.68
785554	9.82535e+06	9.0171	118.93	6.4182	138.91	257.84
785654	9.82535e+06	9.9213	173.35	9.7219	165.51	338.86
785754	9.82535e+06	9.9251	173.88	9.6089	165.1	338.98
785854	9.82535e+06	9.9229	173.46	9.5427	164.53	337.99
785454	9.82525e+06	9.066	116.43	6.3959	138.84	255.27
785554	9.82525e+06	9.9262	173.87	9.7259	165.58	339.45
785654	9.82525e+06	9.9247	173.07	9.6431	165.06	338.13
785754	9.82525e+06	9.9253	173.43	9.5269	164.25	337.68
785354	9.82515e+06	9.0685	116.12	6.3996	139.04	255.16
785454	9.82515e+06	9.0093	118.71	6.4104	139.06	257.77
785554	9.82515e+06	9.9241	173.81	9.6204	165.08	338.89
785654	9.82515e+06	9.9263	173.98	9.5247	164.49	338.47
785254	9.82505e+06	9.063	116.38	6.4407	139.38	255.76
785354	9.82505e+06	9.0697	115.9	6.3679	139.03	254.93
785454	9.82505e+06	9.0122	119.01	6.452	139.37	258.38
785554	9.82505e+06	9.9256	173.59	9.5742	164.59	338.18
785154	9.82495e+06	9.0443	115.73	6.4124	139.69	255.42
785254	9.82495e+06	9.0602	115.87	6.4182	139.43	255.3
785354	9.82495e+06	9.0085	118.85	6.3994	139.25	258.1
785454	9.82495e+06	9.9242	173.64	9.6244	164.81	338.45
785054	9.82485e+06	9.0457	116.51	6.3854	139.48	255.99
785154	9.82485e+06	9.0496	115.95	6.3473	139.33	255.28
785254	9.82485e+06	9.0068	118.79	6.399	139.53	258.32
785354	9.82485e+06	9.0085	119.62	6.5101	139.92	259.54
785454	9.82485e+06	9.9243	173.61	9.591	164.45	338.06
789554	9.82485e+06	9.8232	159.4	8.4546	163.33	322.73
784954	9.82475e+06	9.0438	115.96	6.4359	139.94	255.9
785054	9.82475e+06	9.0446	115.88	6.3237	139.23	255.11
785154	9.82475e+06	9.0707	115.56	6.3625	139.4	254.96
785254	9.82475e+06	9.0061	118.14	6.4745	139.96	258.1
785354	9.82475e+06	9.0018	118.05	6.5066	140.35	258.4
789554	9.82475e+06	9.8232	159.42	8.4506	163.32	322.74
789654	9.82475e+06	9.8232	159.42	8.4649	163.44	322.86
784754	9.82465e+06	9.9538	175.32	9.5374	164.15	339.47
784854	9.82465e+06	9.0696	114.67	6.6049	140.83	255.5
784954	9.82465e+06	9.073	115.09	6.4266	139.96	255.05
785054	9.82465e+06	9.0679	114.87	6.3571	139.55	254.42
785154	9.82465e+06	9.0009	117.91	6.3316	139.45	257.36
785254	9.82465e+06	8.9997	117.35	6.5165	140.57	257.92
789554	9.82465e+06	9.8232	159.43	8.4469	163.26	322.69
789654	9.82465e+06	9.8232	159.39	8.4633	163.49	322.88
784654	9.82455e+06	9.9568	175.59	9.6153	164.13	339.72
784754	9.82455e+06	9.0771	114.44	6.4222	140.23	254.67
784854	9.82455e+06	9.0741	115	6.4018	140.1	255.1
784954	9.82455e+06	9.0653	114.91	6.3661	139.94	254.85
785054	9.82455e+06	9.0592	115.32	6.3893	139.84	255.16
785154	9.82455e+06	8.9979	117.72	6.3934	140	257.72
785254	9.82455e+06	8.9995	117.34	6.5089	140.54	257.88
789554	9.82455e+06	9.8232	159.37	8.4477	163.27	322.64
789654	9.82455e+06	9.8232	159.39	8.4586	163.42	322.81
789754	9.82455e+06	9.8232	159.47	8.477	163.62	323.09
784954	9.82445e+06	9.0478	115.15	6.3655	140.01	255.16
785054	9.82445e+06	9.0637	115.27	6.3365	139.6	254.87
785154	9.82445e+06	9.0027	117.95	6.3989	139.86	257.81
785254	9.82445e+06	9.9282	174.09	9.556	163.81	337.9
789554	9.82445e+06	9.8232	159.39	8.4498	163.3	322.69
789654	9.82445e+06	9.8232	159.39	8.4606	163.46	322.85
789754	9.82445e+06	9.8232	159.41	8.4766	163.6	323.01
784854	9.82435e+06	9.0569	116.43	6.4349	140.27	256.7
784954	9.82435e+06	9.0515	115.22	6.3688	139.98	255.2
785054	9.82435e+06	9.0766	114.54	6.3894	139.98	254.52
785154	9.82435e+06	9.005	117.86	6.4241	140.16	258.02
785254	9.82435e+06	9.9703	171.41	9.261	158	329.41
789554	9.82435e+06	9.8323	165.3	8.9765	163.8	329.1
789654	9.82435e+06	9.8232	159.39	8.4617	163.45	322.84
789754	9.82435e+06	9.8232	159.4	8.4751	163.56	322.96
789854	9.82435e+06	9.8109	131.87	6.7319	135.2	267.07
784854	9.82425e+06	9.0533	115.01	6.5028	140.87	255.88
784954	9.82425e+06	9.0488	115.28	6.4085	140.24	255.52
785054	9.82425e+06	9	117.49	6.3839	139.96	257.45
785154	9.82425e+06	9.9299	174.16	9.6196	164.31	338.47
789654	9.82425e+06	9.8232	159.38	8.4661	163.53	322.91
789754	9.82425e+06	9.8232	159.34	8.4747	163.55	322.89
789854	9.82425e+06	9.8231	159.13	8.4765	163.62	322.75
784854	9.82415e+06	9.0493	115.64	6.5077	140.73	256.37
784954	9.82415e+06	9.0521	115.09	6.3837	140.16	255.25
785054	9.82415e+06	8.998	118.17	6.329	139.76	257.93
785154	9.82415e+06	9.9295	174.21	9.6055	164.11	338.32
789654	9.82415e+06	9.8232	159.35	8.4683	163.56	322.91
789754	9.82415e+06	9.8232	159.38	8.4744	163.55	322.93
789854	9.82415e+06	9.8231	159.11	8.4761	163.6	322.71
784754	9.82405e+06	9.0401	115.4	6.5479	141.17	256.57
784854	9.82405e+06	9.0453	115.41	6.5147	140.88	256.29
784954	9.82405e+06	9.0656	114.99	6.311	139.76	254.75
785054	9.82405e+06	9.9236	173.92	9.6831	164.5	338.42
785154	9.82405e+06	9.9304	174.27	9.6039	164	338.27
789654	9.82405e+06	9.8324	165.42	9.0106	164.1	329.52
789754	9.82405e+06	9.8232	159.38	8.4753	163.6	322.98
789854	9.82405e+06	9.8232	159.14	8.4766	163.62	322.76
784754	9.82395e+06	9.0398	115.26	6.4874	140.9	256.16
784854	9.82395e+06	9.0447	115.76	6.3868	140.29	256.05
784954	9.82395e+06	9.0789	114.47	6.42	140.32	254.79
785054	9.82395e+06	9.9247	173.91	9.6931	164.45	338.36
789654	9.82395e+06	9.8324	165.23	9.0117	164.1	329.33
789754	9.82395e+06	9.8232	159.39	8.4755	163.59	322.98
789854	9.82395e+06	9.8231	159.09	8.4759	163.59	322.68
784754	9.82385e+06	9.042	115.3	6.4061	140.58	255.88
784854	9.82385e+06	9.0554	115.21	6.3212	139.94	255.15
784954	9.82385e+06	9.9593	175.18	9.6828	164.34	339.52
785054	9.82385e+06	9.9216	173.78	9.681	164.35	338.13
789654	9.82385e+06	9.8325	165.4	9.0109	164.1	329.5
789754	9.82385e+06	9.8232	159.39	8.4751	163.57	322.96
789854	9.82385e+06	9.8232	159.15	8.4739	163.61	322.76
784754	9.82375e+06	9.0487	115	6.3253	140.22	255.22
784854	9.82375e+06	9.0771	114.26	6.3101	140.07	254.33
784954	9.82375e+06	9.9244	173.65	9.6439	163.99	337.64
789654	9.82375e+06	9.8325	165.4	9.0094	164.1	329.5
789754	9.82375e+06	9.8232	159.36	8.4748	163.61	322.97
789854	9.82375e+06	9.8231	158.99	8.4762	163.63	322.62
789954	9.82375e+06	9.8109	131.84	6.7313	135.34	267.18
790054	9.82375e+06	9.8108	131.86	6.7283	135.57	267.43
790154	9.82375e+06	9.8108	132.24	6.7282	135.82	268.06
784754	9.82365e+06	8.9894	118.09	6.3444	140.41	258.5
784854	9.82365e+06	9.9581	175.67	9.6368	163.81	339.48
784954	9.82365e+06	9.926	173.96	9.649	163.74	337.7
789654	9.82365e+06	9.8325	165.39	9.0046	164.07	329.46
789754	9.82365e+06	9.8324	165.39	9.0196	164.14	329.53
789854	9.82365e+06	9.8232	159.46	8.4768	163.61	323.07
789954	9.82365e+06	9.8109	131.93	6.7341	135.4	267.33
790054	9.82365e+06	9.8108	131.89	6.7276	135.55	267.44
790154	9.82365e+06	9.8109	132.02	6.7275	135.75	267.77
790254	9.82365e+06	9.8108	131.64	6.724	135.85	267.49
784754	9.82355e+06	9.0809	114.53	6.417	140.59	255.12
784854	9.82355e+06	9.9586	175.67	9.5798	163.28	338.95
789654	9.82355e+06	9.8326	165.45	9.0039	164.07	329.52
789754	9.82355e+06	9.8326	165.51	8.9999	164	329.51
789854	9.82355e+06	9.8232	159.45	8.4762	163.57	323.02
789954	9.82355e+06	9.8109	131.98	6.7333	135.32	267.3
790054	9.82355e+06	9.8107	131.92	6.7274	135.6	267.52
790154	9.82355e+06	9.8106	132.62	6.726	135.72	268.34
790254	9.82355e+06	9.8107	131.85	6.7243	135.86	267.71
789754	9.82345e+06	9.8326	165.5	9.0085	164.07	329.57
789854	9.82345e+06	9.8232	159.37	8.4743	163.57	322.94
789954	9.82345e+06	9.8108	131.99	6.7312	135.26	267.25
790054	9.82345e+06	9.8108	131.83	6.7281	135.72	267.55
790154	9.82345e+06	9.8106	132.03	6.7204	135.8	267.83
790254	9.82345e+06	9.8106	131.95	6.7184	135.79	267.74
790354	9.82345e+06	9.8107	131.68	6.7171	135.98	267.66
789754	9.82335e+06	9.8326	165.34	9.0082	164.08	329.42
789854	9.82335e+06	9.8232	159.42	8.472	163.57	322.99
789954	9.82335e+06	9.8231	159.09	8.4716	163.61	322.7
790054	9.82335e+06	9.8109	132	6.7232	135.54	267.54
790154	9.82335e+06	9.8108	131.88	6.7123	135.48	267.36
790254	9.82335e+06	9.8106	132.1	6.7163	135.87	267.97
790354	9.82335e+06	9.8106	131.95	6.7149	136.05	268
789854	9.82325e+06	9.8327	165.6	9.0144	164.08	329.68
789954	9.82325e+06	9.8231	159.12	8.4737	163.58	322.7
790054	9.82325e+06	9.8109	131.84	6.7233	135.61	267.45
790154	9.82325e+06	9.8108	131.73	6.7162	135.57	267.3
790254	9.82325e+06	9.8108	131.81	6.7133	135.68	267.49
790354	9.82325e+06	9.8107	131.87	6.7132	136.04	267.91
784154	9.82315e+06	9.9318	174.05	9.3064	159.89	333.94
789954	9.82315e+06	9.8232	159.5	8.4645	163.44	322.94
790054	9.82315e+06	9.8231	159.16	8.4727	163.65	322.81
790154	9.82315e+06	9.8108	131.85	6.7141	135.46	267.31
790254	9.82315e+06	9.8109	131.58	6.7148	135.69	267.27
790354	9.82315e+06	9.8108	131.6	6.7151	136.01	267.61
788554	9.82305e+06	9.6723	120.62	6.3109	138.42	259.04
789954	9.82305e+06	9.8232	159.42	8.4698	163.59	323.01
790054	9.82305e+06	9.8232	159.16	8.4711	163.56	322.72
790154	9.82305e+06	9.8108	131.67	6.7161	135.61	267.28
790254	9.82305e+06	9.8109	131.63	6.7141	135.56	267.19
790354	9.82305e+06	9.8109	131.77	6.7155	135.85	267.62
788454	9.82295e+06	9.6718	120.73	6.3269	138.61	259.34
788554	9.82295e+06	9.6717	120.88	6.3107	138.57	259.45
788654	9.82295e+06	9.6713	120.82	6.2949	138.36	259.18
788754	9.82295e+06	9.6909	119.01	6.2929	138.35	257.36
790054	9.82295e+06	9.8231	159.02	8.4738	163.64	322.66
790154	9.82295e+06	9.8107	131.8	6.7148	135.55	267.35
790254	9.82295e+06	9.811	131.66	6.7138	135.55	267.21
790354	9.82295e+06	9.8109	131.62	6.7199	135.83	267.45
788454	9.82285e+06	9.6713	120.97	6.3105	138.7	259.67
788554	9.82285e+06	9.6711	120.82	6.2992	138.53	259.35
788654	9.82285e+06	9.6923	118.86	6.2945	138.5	257.36
788754	9.82285e+06	9.6908	119.09	6.2948	138.44	257.53
788854	9.82285e+06	9.5653	83.243	4.3594	104.38	187.623
790054	9.82285e+06	9.8232	159.43	8.4745	163.62	323.05
790154	9.82285e+06	9.8231	159.04	8.476	163.68	322.72
790254	9.82285e+06	9.8123	131.42	6.7133	135.48	266.9
790354	9.82285e+06	9.8109	131.64	6.7132	135.5	267.14
788454	9.82275e+06	9.6714	120.69	6.2923	138.48	259.17
788554	9.82275e+06	9.6708	120.95	6.302	138.74	259.69
788654	9.82275e+06	9.6917	119.03	6.2903	138.49	257.52
788754	9.82275e+06	9.692	118.87	6.2981	138.56	257.43
788854	9.82275e+06	9.6916	118.97	6.3011	138.54	257.51
790054	9.82275e+06	9.8232	159.46	8.4748	163.63	323.09
790154	9.82275e+06	9.8232	159.42	8.4746	163.62	323.04
790254	9.82275e+06	9.8123	131.25	6.7148	135.54	266.79
788254	9.82265e+06	9.8308	165.01	8.9373	162.23	327.24
788354	9.82265e+06	9.8308	165.06	8.9352	162.09	327.15
788454	9.82265e+06	9.6716	120.65	6.2862	138.49	259.14
788554	9.82265e+06	9.6926	118.74	6.2849	138.47	257.21
788654	9.82265e+06	9.6912	118.9	6.2875	138.59	257.49
788754	9.82265e+06	9.6709	120.84	6.2883	138.59	259.43
788854	9.82265e+06	9.6913	118.8	6.2953	138.63	257.43
790154	9.82265e+06	9.8232	159.45	8.4735	163.56	323.01
790254	9.82265e+06	9.8123	131.22	6.7135	135.5	266.72
790354	9.82265e+06	9.8123	131.33	6.7156	135.54	266.87
788154	9.82255e+06	9.6724	121.15	6.2908	138.41	259.56
788254	9.82255e+06	9.8307	164.98	8.931	161.98	326.96
788354	9.82255e+06	9.6723	121.02	6.2856	138.49	259.51
788454	9.82255e+06	9.6713	120.65	6.2837	138.63	259.28
788554	9.82255e+06	9.6915	119.06	6.2797	138.59	257.65
788654	9.82255e+06	9.6911	118.86	6.2775	138.53	257.39
788754	9.82255e+06	9.671	120.83	6.2859	138.73	259.56
788854	9.82255e+06	9.6901	118.95	6.2802	138.54	257.49
790154	9.82255e+06	9.8232	159.22	8.4743	163.6	322.82
790254	9.82255e+06	9.8232	159.41	8.4736	163.56	322.97
790354	9.82255e+06	9.8123	131.77	6.7146	135.48	267.25
788154	9.82245e+06	9.6733	121.28	6.2877	138.43	259.71
788254	9.82245e+06	9.8306	165.03	8.926	161.81	326.84
788354	9.82245e+06	9.6722	120.97	6.283	138.53	259.5
788454	9.82245e+06	9.6707	120.69	6.2827	138.68	259.37
788554	9.82245e+06	9.6904	119.48	6.278	138.66	258.14
788654	9.82245e+06	9.6926	118.87	6.2725	138.51	257.38
788754	9.82245e+06	9.6709	120.81	6.2814	138.68	259.49
788854	9.82245e+06	9.6907	118.83	6.2833	138.61	257.44
788954	9.82245e+06	9.6901	118.92	6.293	138.72	257.64
790154	9.82245e+06	9.8232	159.25	8.4743	163.6	322.85
790254	9.82245e+06	9.8232	159.23	8.4752	163.65	322.88
790354	9.82245e+06	9.8123	131.67	6.7142	135.47	267.14
790454	9.82245e+06	9.8123	131.4	6.7138	135.5	266.9
787154	9.82235e+06	9.8305	164.99	8.8566	161.53	326.52
787254	9.82235e+06	9.8304	164.89	8.889	161.6	326.49
787354	9.82235e+06	9.8334	166.05	8.9084	161.71	327.76
787454	9.82235e+06	9.8332	166.01	8.9152	161.86	327.87
787554	9.82235e+06	9.833	165.96	8.9065	162.04	328
788154	9.82235e+06	9.6728	120.22	6.321	138.95	259.17
788254	9.82235e+06	9.8307	164.84	8.9188	161.56	326.4
788354	9.82235e+06	9.671	120.46	6.2858	138.74	259.2
788454	9.82235e+06	9.6705	121.1	6.2827	138.8	259.9
788554	9.82235e+06	9.6897	119.05	6.2772	138.68	257.73
788654	9.82235e+06	9.671	120.9	6.277	138.7	259.6
788754	9.82235e+06	9.6711	120.83	6.2842	138.81	259.64
788854	9.82235e+06	9.6919	118.97	6.2823	138.69	257.66
788954	9.82235e+06	9.6905	118.84	6.2909	138.75	257.59
790254	9.82235e+06	9.8232	159.45	8.4756	163.68	323.13
790354	9.82235e+06	9.8123	131.24	6.7105	135.32	266.56
790454	9.82235e+06	9.8123	131.21	6.7155	135.58	266.79
787154	9.82225e+06	9.6927	118.9	6.3412	139.18	258.08
787254	9.82225e+06	9.6889	118.92	6.3022	138.87	257.79
787354	9.82225e+06	9.6912	118.67	6.3055	138.88	257.55
787454	9.82225e+06	9.833	165.97	8.9069	161.55	327.52
787554	9.82225e+06	9.8329	165.78	8.8952	161.73	327.51
787654	9.82225e+06	9.8328	165.86	8.9233	162.28	328.14
788154	9.82225e+06	9.6733	120.53	6.3385	139.06	259.59
788254	9.82225e+06	9.8306	164.8	8.9155	161.35	326.15
788354	9.82225e+06	9.6707	120.74	6.2843	138.87	259.61
788454	9.82225e+06	9.6901	119.23	6.2765	138.76	257.99
788554	9.82225e+06	9.6892	119.37	6.2745	138.7	258.07
788654	9.82225e+06	9.6718	120.85	6.2654	138.51	259.36
788754	9.82225e+06	9.6715	120.58	6.2798	138.81	259.39
788854	9.82225e+06	9.6923	119.12	6.2795	138.74	257.86
788954	9.82225e+06	9.6909	118.96	6.2898	138.85	257.81
790254	9.82225e+06	9.8232	159.48	8.4735	163.57	323.05
790354	9.82225e+06	9.8232	159.5	8.4759	163.69	323.19
787054	9.82215e+06	9.6907	118.7	6.2998	138.98	257.68
787154	9.82215e+06	9.6879	118.88	6.2901	138.85	257.73
787254	9.82215e+06	9.689	118.85	6.2879	138.78	257.63
787354	9.82215e+06	9.6906	118.92	6.2811	138.72	257.64
787454	9.82215e+06	9.833	165.82	8.8986	161.43	327.25
787554	9.82215e+06	9.8328	165.6	8.8915	161.66	327.26
787654	9.82215e+06	9.8328	165.87	8.9268	162.42	328.29
787754	9.82215e+06	9.833	165.77	8.9503	162.76	328.53
788154	9.82215e+06	9.8313	165.19	8.8728	161.13	326.32
788254	9.82215e+06	9.8306	164.7	8.9127	161.15	325.85
788354	9.82215e+06	9.8306	164.81	8.9125	161.16	325.97
788454	9.82215e+06	9.6909	118.71	6.276	138.75	257.46
788554	9.82215e+06	9.6908	119.04	6.2814	138.76	257.8
788654	9.82215e+06	9.6708	120.69	6.2725	138.65	259.34
788754	9.82215e+06	9.6717	120.14	6.277	138.76	258.9
788854	9.82215e+06	9.692	118.86	6.2733	138.73	257.59
788954	9.82215e+06	9.6706	120.91	6.2904	138.97	259.88
790354	9.82215e+06	9.8231	159.03	8.4734	163.58	322.61
786854	9.82205e+06	9.8306	165.07	8.8322	160.12	325.19
786954	9.82205e+06	9.8305	164.88	8.8646	160.2	325.08
787054	9.82205e+06	9.6884	118.86	6.3078	139.1	257.96
787154	9.82205e+06	9.6886	119.17	6.3015	139.07	258.24
787254	9.82205e+06	9.6906	118.81	6.4476	139.82	258.63
787354	9.82205e+06	9.8332	165.84	8.9012	161.11	326.95
787454	9.82205e+06	9.833	165.85	8.8945	161.31	327.16
787554	9.82205e+06	9.8329	165.88	8.886	161.56	327.44
787654	9.82205e+06	9.8327	165.76	8.9241	162.3	328.06
787754	9.82205e+06	9.833	165.94	8.9517	162.66	328.6
787854	9.82205e+06	9.6723	121.16	6.3021	138.36	259.52
787954	9.82205e+06	9.674	120.61	6.3387	138.79	259.4
788054	9.82205e+06	9.6744	120.36	6.4304	139.52	259.88
788154	9.82205e+06	9.8314	164.48	8.8607	160.94	325.42
788254	9.82205e+06	9.8306	164.84	8.9076	160.99	325.83
788354	9.82205e+06	9.8305	164.8	8.9068	160.98	325.78
788454	9.82205e+06	9.6924	119.93	6.2804	138.85	258.78
788554	9.82205e+06	9.6918	119.03	6.2883	138.93	257.96
788654	9.82205e+06	9.6929	118.82	6.2892	138.85	257.67
788754	9.82205e+06	9.671	120.34	6.2858	138.85	259.19
788854	9.82205e+06	9.6706	120.63	6.2819	138.88	259.51
788954	9.82205e+06	9.6711	120.49	6.2918	138.89	259.38
789054	9.82205e+06	9.6722	120.25	6.2995	138.99	259.24
786854	9.82195e+06	9.8306	164.97	8.8512	159.68	324.65
786954	9.82195e+06	9.6882	118.8	6.28	138.98	257.78
787054	9.82195e+06	9.6866	119.17	6.2969	139.12	258.29
787154	9.82195e+06	9.688	119.05	6.2875	138.96	258.01
787254	9.82195e+06	9.6932	118.86	6.2768	138.8	257.66
787354	9.82195e+06	9.8332	165.79	8.8787	160.7	326.49
787454	9.82195e+06	9.833	165.89	8.879	161.05	326.94
787554	9.82195e+06	9.8328	165.71	8.8712	161.38	327.09
787654	9.82195e+06	9.8328	165.75	8.9317	162.36	328.11
787754	9.82195e+06	9.8305	164.91	8.9558	162.67	327.58
787854	9.82195e+06	9.6712	121.59	6.3098	138.58	260.17
787954	9.82195e+06	9.6729	121.13	6.3514	139.04	260.17
788054	9.82195e+06	9.6734	119.97	6.4213	139.49	259.46
788154	9.82195e+06	9.8314	164.78	8.8435	160.7	325.48
788254	9.82195e+06	9.8306	164.76	8.8967	160.67	325.43
788354	9.82195e+06	9.8305	165.01	8.8969	160.65	325.66
788454	9.82195e+06	9.6924	118.78	6.2704	138.76	257.54
788554	9.82195e+06	9.6927	118.66	6.287	138.94	257.6
788654	9.82195e+06	9.6928	118.81	6.2959	139.01	257.82
788754	9.82195e+06	9.6706	120.58	6.2867	138.96	259.54
788854	9.82195e+06	9.6708	120.62	6.2944	139.09	259.71
788954	9.82195e+06	9.6927	118.69	6.2881	138.94	257.63
789054	9.82195e+06	9.6721	120.22	6.3105	139.17	259.39
791054	9.82195e+06	9.8232	159.28	8.4039	161.66	320.94
786754	9.82185e+06	9.8304	164.96	8.8353	159.2	324.16
786854	9.82185e+06	9.692	118.64	6.2945	139.1	257.74
786954	9.82185e+06	9.6869	118.99	6.3124	139.08	258.07
787054	9.82185e+06	9.6876	119.53	6.2725	138.63	258.16
787154	9.82185e+06	9.691	118.83	6.3644	139.51	258.34
787254	9.82185e+06	9.8306	164.84	8.8822	160.39	325.23
787354	9.82185e+06	9.8331	165.89	8.8665	160.37	326.26
787454	9.82185e+06	9.8328	165.7	8.842	160.59	326.29
787554	9.82185e+06	9.8328	165.72	8.8627	161.36	327.08
787654	9.82185e+06	9.8328	165.78	8.9435	162.39	328.17
787754	9.82185e+06	9.8308	165.16	8.9571	162.55	327.71
787854	9.82185e+06	9.6721	120.53	6.2916	138.4	258.93
787954	9.82185e+06	9.6727	120.63	6.327	138.91	259.54
788054	9.82185e+06	9.6737	120.04	6.3849	139.31	259.35
788154	9.82185e+06	9.8314	164.84	8.8334	160.62	325.46
788254	9.82185e+06	9.8307	165.07	8.8832	160.36	325.43
788354	9.82185e+06	9.8305	165.02	8.878	160.28	325.3
788454	9.82185e+06	9.8333	165.99	8.87	160.12	326.11
788554	9.82185e+06	9.6709	120.49	6.2914	138.96	259.45
788654	9.82185e+06	9.6933	118.68	6.3018	138.91	257.59
788754	9.82185e+06	9.6706	120.54	6.3364	139.52	260.06
788854	9.82185e+06	9.6709	120.42	6.3176	139.43	259.85
788954	9.82185e+06	9.6921	118.49	6.3013	139.14	257.63
789054	9.82185e+06	9.6718	120.46	6.2975	139.1	259.56
791054	9.82185e+06	9.8232	159.27	8.3946	161.49	320.76
786654	9.82175e+06	9.9209	173.66	9.4093	158.97	332.63
786754	9.82175e+06	9.9553	175.29	9.4448	159.05	334.34
786854	9.82175e+06	9.6865	119.25	6.3059	139.24	258.49
786954	9.82175e+06	9.6857	119.04	6.3387	139.44	258.48
787054	9.82175e+06	9.6874	119.19	6.2609	138.79	257.98
787154	9.82175e+06	9.8306	165.03	8.8832	160.19	325.22
787254	9.82175e+06	9.8307	164.99	8.8686	160	324.99
787354	9.82175e+06	9.833	165.94	8.8387	159.96	325.9
787454	9.82175e+06	9.8327	165.53	8.8247	160.45	325.98
787554	9.82175e+06	9.8327	165.85	8.8587	161.32	327.17
787654	9.82175e+06	9.8327	165.81	8.9491	162.47	328.28
787754	9.82175e+06	9.8311	165.1	8.9575	162.54	327.64
787854	9.82175e+06	9.6739	120.33	6.2849	138.29	258.62
787954	9.82175e+06	9.6729	120.27	6.3061	138.69	258.96
788054	9.82175e+06	9.6737	119.97	6.373	139.26	259.23
788154	9.82175e+06	9.8314	164.95	8.8257	160.6	325.55
788254	9.82175e+06	9.8309	165.14	8.8656	160.06	325.2
788354	9.82175e+06	9.8305	165	8.8557	159.75	324.75
788454	9.82175e+06	9.8333	165.92	8.856	159.75	325.67
788554	9.82175e+06	9.6719	120.87	6.2942	138.99	259.86
788654	9.82175e+06	9.6712	120.82	6.2969	139.02	259.84
788754	9.82175e+06	9.6707	120.5	6.3353	139.66	260.16
788854	9.82175e+06	9.6706	120.42	6.2996	139.29	259.71
788954	9.82175e+06	9.693	118.57	6.3158	139.42	257.99
789054	9.82175e+06	9.671	121.2	6.3088	139.24	260.44
791054	9.82175e+06	9.8232	159.26	8.3952	161.56	320.82
791154	9.82175e+06	9.8232	158.88	8.3731	160.75	319.63
786554	9.82165e+06	9.9229	173.79	9.335	158.2	331.99
786654	9.82165e+06	9.9558	175.04	9.4036	158.17	333.21
786754	9.82165e+06	9.0699	115.36	6.4016	140.1	255.46
786854	9.82165e+06	9.6855	119.28	6.3515	139.55	258.83
786954	9.82165e+06	9.685	119.02	6.3105	139.17	258.19
787054	9.82165e+06	9.8306	165	8.8905	160.12	325.12
787154	9.82165e+06	9.8308	165.1	8.8554	159.74	324.84
787254	9.82165e+06	9.8305	165	8.8385	159.3	324.3
787354	9.82165e+06	9.8329	165.64	8.8121	159.55	325.19
787454	9.82165e+06	9.8327	165.57	8.8057	160.25	325.82
787554	9.82165e+06	9.8328	165.76	8.8551	161.25	327.01
787654	9.82165e+06	9.8329	165.91	8.9483	162.43	328.34
787754	9.82165e+06	9.8311	165.23	8.9549	162.51	327.74
787854	9.82165e+06	9.6728	120.23	6.293	138.5	258.73
787954	9.82165e+06	9.5292	85.063	4.3676	104.81	189.873
788154	9.82165e+06	9.8314	165.15	8.8207	160.5	325.65
788254	9.82165e+06	9.8312	165.05	8.8376	159.59	324.64
788354	9.82165e+06	9.8307	164.93	8.8361	159.16	324.09
788454	9.82165e+06	9.8334	165.99	8.8251	159.05	325.04
788554	9.82165e+06	9.6713	120.64	6.3245	139.34	259.98
788654	9.82165e+06	9.6712	120.5	6.3131	139.28	259.78
788754	9.82165e+06	9.6709	125.79	6.3274	139.43	265.22
788854	9.82165e+06	9.6933	125.8	6.3212	139.24	265.04
788954	9.82165e+06	9.671	120.47	6.3162	139.41	259.88
786554	9.82155e+06	9.9209	173.4	9.3891	157.75	331.15
786654	9.82155e+06	9.0722	115.43	6.379	139.97	255.4
786754	9.82155e+06	9.0612	115.38	6.4506	140.29	255.67
786854	9.82155e+06	9.6852	119.17	6.3554	139.57	258.74
786954	9.82155e+06	9.6861	118.98	6.2743	138.92	257.9
787054	9.82155e+06	9.8308	165.14	8.8437	159.57	324.71
787154	9.82155e+06	9.8307	165.08	8.8118	159	324.08
787254	9.82155e+06	9.8332	165.99	8.8359	158.78	324.77
787354	9.82155e+06	9.8328	165.84	8.8058	159.44	325.28
787454	9.82155e+06	9.8329	165.85	8.8052	160.26	326.11
787554	9.82155e+06	9.8328	165.87	8.8542	161.23	327.1
787654	9.82155e+06	9.833	165.87	8.9501	162.48	328.35
787754	9.82155e+06	9.831	165.07	8.9491	162.44	327.51
787854	9.82155e+06	9.6732	120.32	6.2997	138.62	258.94
788154	9.82155e+06	9.8312	165.26	8.8227	160.46	325.72
788254	9.82155e+06	9.8313	165.07	8.7984	159.2	324.27
788354	9.82155e+06	9.8309	165	8.8095	158.58	323.58
788454	9.82155e+06	9.8334	165.87	8.8072	158.38	324.25
788554	9.82155e+06	9.671	120.54	6.3407	139.5	260.04
788654	9.82155e+06	9.693	118.36	6.322	139.27	257.63
786454	9.82145e+06	9.9194	173.62	9.3374	157.3	330.92
786554	9.82145e+06	9.0844	115.29	6.3064	139.57	254.86
786654	9.82145e+06	9.0672	115.52	6.4886	140.39	255.91
786754	9.82145e+06	9.0592	115.21	6.435	140.2	255.41
786854	9.82145e+06	9.0634	114.88	6.3768	139.98	254.86
786954	9.82145e+06	9.8334	165.91	8.832	159.47	325.38
787054	9.82145e+06	9.8309	165.07	8.8206	159.1	324.17
787154	9.82145e+06	9.8308	165.02	8.8137	158.53	323.55
787254	9.82145e+06	9.8329	165.67	8.824	158.64	324.31
787354	9.82145e+06	9.8328	165.79	8.8036	159.35	325.14
787454	9.82145e+06	9.8328	165.87	8.8004	160.21	326.08
787554	9.82145e+06	9.8327	165.84	8.864	161.34	327.18
787654	9.82145e+06	9.8331	166	8.9357	162.17	328.17
787754	9.82145e+06	9.8306	164.85	8.9322	162.29	327.14
787854	9.82145e+06	9.6731	120.32	6.2926	138.62	258.94
788254	9.82145e+06	9.8314	164.98	8.7995	159.26	324.24
788354	9.82145e+06	9.8313	165.21	8.7973	158.25	323.46
786454	9.82135e+06	9.9468	174.54	9.3989	157.03	331.57
786554	9.82135e+06	9.0634	115.62	6.503	140.45	256.07
786654	9.82135e+06	9.0597	115.21	6.5165	140.55	255.76
786754	9.82135e+06	9.0661	114.92	6.3595	139.92	254.84
786854	9.82135e+06	9.9563	175.5	9.4464	159.49	334.99
786954	9.82135e+06	9.8307	164.88	8.8258	158.96	323.84
787054	9.82135e+06	9.8306	164.96	8.7873	158.17	323.13
787154	9.82135e+06	9.8304	164.82	8.8285	158.21	323.03
787254	9.82135e+06	9.8328	165.72	8.7981	158.42	324.14
787354	9.82135e+06	9.8328	165.8	8.8003	159.42	325.22
787454	9.82135e+06	9.8328	165.85	8.8065	160.28	326.13
787554	9.82135e+06	9.8328	165.69	8.8611	161.25	326.94
787654	9.82135e+06	9.8333	165.99	8.9388	162.13	328.12
787754	9.82135e+06	9.691	119.12	6.2802	138.38	257.5
787854	9.82135e+06	9.6727	120.52	6.2951	138.58	259.1
786354	9.82125e+06	9.9209	173.3	9.403	156.95	330.25
786454	9.82125e+06	9.0674	115.14	6.5092	140.14	255.28
786554	9.82125e+06	9.0611	114.97	6.5197	140.43	255.4
786654	9.82125e+06	9.0616	115.02	6.3915	140.06	255.08
786754	9.82125e+06	9.0104	117.9	6.3219	139.8	257.7
786854	9.82125e+06	9.9223	173.65	9.4153	159	332.65
786954	9.82125e+06	9.8307	165	8.7668	157.91	322.91
787054	9.82125e+06	9.8333	165.84	8.7972	157.51	323.35
787154	9.82125e+06	9.8329	165.68	8.8109	157.84	323.52
787254	9.82125e+06	9.8329	165.8	8.7806	158.29	324.09
787354	9.82125e+06	9.8328	165.71	8.8118	159.36	325.07
787454	9.82125e+06	9.8327	165.43	8.811	160.1	325.53
787554	9.82125e+06	9.8329	165.8	8.861	161.21	327.01
787654	9.82125e+06	9.8333	166.05	8.9354	161.94	327.99
787754	9.82125e+06	9.6901	118.83	6.2788	138.4	257.23
787854	9.82125e+06	9.6706	121.13	6.2896	138.6	259.73
785554	9.82115e+06	9.0721	114.74	6.3377	139.42	254.16
785654	9.82115e+06	9.919	173.79	9.58	161.85	335.64
785954	9.82115e+06	9.9238	173.97	9.3443	159.13	333.1
786054	9.82115e+06	9.924	173.93	9.2895	158.03	331.96
786154	9.82115e+06	9.9206	173.59	9.2578	156.42	330.01
786254	9.82115e+06	9.9173	173.35	9.3524	156.52	329.87
786354	9.82115e+06	9.0688	115.15	6.3601	139.71	254.86
786454	9.82115e+06	9.0643	115.61	6.5299	140.55	256.16
786554	9.82115e+06	9.0669	115.12	6.3935	140.07	255.19
786654	9.82115e+06	9.0899	114.55	6.433	140.21	254.76
786754	9.82115e+06	9.9217	173.78	9.4097	158.67	332.45
786854	9.82115e+06	9.9228	173.06	9.3366	158.04	331.1
786954	9.82115e+06	9.8306	164.83	8.7727	157.25	322.08
787054	9.82115e+06	9.8328	165.62	8.8106	157.45	323.07
787154	9.82115e+06	9.8328	165.69	8.8086	157.83	323.52
787254	9.82115e+06	9.8329	165.78	8.7854	158.35	324.13
787354	9.82115e+06	9.8328	165.74	8.8101	159.31	325.05
787454	9.82115e+06	9.8327	165.53	8.8055	159.99	325.52
787554	9.82115e+06	9.8329	165.89	8.8765	161.24	327.13
785554	9.82105e+06	9.9202	173.87	9.5533	161.65	335.52
786154	9.82105e+06	9.9233	173.55	9.3065	155.98	329.53
786254	9.82105e+06	9.0771	115.33	6.3943	139.77	255.1
786354	9.82105e+06	9.0689	115.58	6.5087	140.39	255.97
786454	9.82105e+06	9.0678	114.99	6.406	140.03	255.02
786554	9.82105e+06	9.1008	114.18	6.4344	140.13	254.31
786654	9.82105e+06	9.9203	173.75	9.4026	158.23	331.98
786754	9.82105e+06	9.9207	173.69	9.296	157.25	330.94
786854	9.82105e+06	9.9214	173.11	9.2852	156.68	329.79
786954	9.82105e+06	9.9518	174.88	9.3646	156.87	331.75
787054	9.82105e+06	9.8329	165.73	8.8025	157.37	323.1
787154	9.82105e+06	9.8329	165.56	8.8132	157.83	323.39
787254	9.82105e+06	9.8329	165.83	8.7814	158.1	323.93
785454	9.82095e+06	9.0649	115.39	6.2921	139.27	254.66
785854	9.82095e+06	9.9236	173.84	9.2668	157.85	331.69
785954	9.82095e+06	9.9217	173.71	9.2783	156.95	330.66
786054	9.82095e+06	9.9225	173.61	9.3001	156.44	330.05
786154	9.82095e+06	9.9526	174.81	9.3667	155.97	330.78
786254	9.82095e+06	9.0734	115.31	6.5229	140.3	255.61
786354	9.82095e+06	9.0711	115.17	6.4441	140.15	255.32
786454	9.82095e+06	9.0957	114.28	6.4674	140.28	254.56
786554	9.82095e+06	9.9212	173.66	9.3798	157.94	331.6
786654	9.82095e+06	9.9215	173.67	9.3129	157.22	330.89
786754	9.82095e+06	9.9205	173.45	9.2909	156.41	329.86
786854	9.82095e+06	9.9166	173.2	9.3412	156.28	329.48
786954	9.82095e+06	9.9491	174.78	9.3432	156.62	331.4
787054	9.82095e+06	9.8329	165.74	8.7931	157.16	322.9
787154	9.82095e+06	9.833	165.66	8.8004	157.68	323.34
785454	9.82085e+06	9.0176	117.35	6.4018	139.79	257.14
785554	9.82085e+06	9.9227	173.78	9.3965	160.14	333.92
785754	9.82085e+06	9.9235	173.91	9.305	158.35	332.26
785854	9.82085e+06	9.9221	173.75	9.256	156.87	330.62
785954	9.82085e+06	9.9202	173.49	9.2606	155.99	329.48
786054	9.82085e+06	9.9192	173.34	9.2836	155.7	329.04
786154	9.82085e+06	9.0886	115.4	6.3662	139.55	254.95
786254	9.82085e+06	9.078	115.21	6.5128	140.26	255.47
786354	9.82085e+06	9.0773	114.82	6.3788	139.85	254.67
786454	9.82085e+06	9.0178	117.44	6.4301	140.07	257.51
786554	9.82085e+06	9.921	173.63	9.3248	157.11	330.74
786654	9.82085e+06	9.9215	173.58	9.2712	156.29	329.87
786754	9.82085e+06	9.9191	173.09	9.3017	155.67	328.76
786854	9.82085e+06	9.9523	174.68	9.3253	155.73	330.41
786954	9.82085e+06	9.9496	174.65	9.3064	156.3	330.95
787054	9.82085e+06	9.833	165.73	8.7824	156.94	322.67
787154	9.82085e+06	9.833	165.71	8.787	157.39	323.1
785354	9.82075e+06	9.0955	115.99	8.0409	141.94	257.93
785654	9.82075e+06	9.9248	173.84	9.2984	158.19	332.03
785754	9.82075e+06	9.9248	173.1	9.237	156.84	329.94
785854	9.82075e+06	9.9229	173.17	9.1963	155.31	328.48
785954	9.82075e+06	9.9188	173.32	9.2096	154.46	327.78
786054	9.82075e+06	9.9517	174.73	9.2797	154.82	329.55
786154	9.82075e+06	9.0775	115.86	6.4673	139.99	255.85
786254	9.82075e+06	9.079	115.08	6.4534	139.84	254.92
786354	9.82075e+06	9.098	114.52	6.31	139.52	254.04
786454	9.82075e+06	9.9232	173.69	9.3342	156.78	330.47
786554	9.82075e+06	9.9223	173.52	9.2713	155.88	329.4
786654	9.82075e+06	9.9205	173.13	9.2527	155.25	328.38
786754	9.82075e+06	9.9541	174.87	9.301	155	329.87
786854	9.82075e+06	9.9501	174.38	9.3049	155.27	329.65
786954	9.82075e+06	9.9508	174.61	9.2802	155.75	330.36
787054	9.82075e+06	9.8331	165.69	8.7577	156.28	321.97
785254	9.82065e+06	9.078	114.59	6.3433	139.78	254.37
785354	9.82065e+06	9.013	117.54	6.4722	140.34	257.88
785654	9.82065e+06	9.9261	172.55	9.2297	157.03	329.58
785754	9.82065e+06	9.924	172.08	9.1839	155.52	327.6
785854	9.82065e+06	9.9213	172.85	9.1648	154.03	326.88
785954	9.82065e+06	9.9167	172.8	9.2605	153.92	326.72
786054	9.82065e+06	9.9461	174.3	9.2149	154.37	328.67
786154	9.82065e+06	9.0713	115.38	6.4924	140.13	255.51
786254	9.82065e+06	9.0733	115.32	6.341	139.61	254.93
786354	9.82065e+06	9.0198	117.59	6.3166	139.57	257.16
786454	9.82065e+06	9.9234	173.6	9.2865	156.15	329.75
786554	9.82065e+06	9.9237	173.44	9.224	155.05	328.49
786654	9.82065e+06	9.9197	172.98	9.2432	154.35	327.33
786754	9.82065e+06	9.9524	174.37	9.2717	154.46	328.83
786854	9.82065e+06	9.9509	174.42	9.2747	154.83	329.25
786954	9.82065e+06	9.9507	174.93	9.2883	155.33	330.26
787054	9.82065e+06	9.951	174.72	9.2958	156.03	330.75
785054	9.82055e+06	9.0642	115.13	6.3659	139.95	255.08
785154	9.82055e+06	9.0713	114.31	6.3185	139.72	254.03
785254	9.82055e+06	9.0142	118.47	6.4005	140.39	258.86
785354	9.82055e+06	9.0214	118.23	6.4667	140.21	258.44
785454	9.82055e+06	9.9233	173.91	9.358	158.67	332.58
785654	9.82055e+06	9.923	173.72	9.1794	155.82	329.54
785754	9.82055e+06	9.9235	171.95	9.1595	154.31	326.26
785854	9.82055e+06	9.9195	173.03	9.194	153.29	326.32
785954	9.82055e+06	9.9475	174.28	9.1963	153.31	327.59
786154	9.82055e+06	9.0725	115.39	6.3751	139.72	255.11
786254	9.82055e+06	9.1029	114.33	6.336	139.59	253.92
786354	9.82055e+06	9.0245	117.44	6.394	139.8	257.24
786454	9.82055e+06	9.9218	173.6	9.2331	155.29	328.89
786554	9.82055e+06	9.9222	173.34	9.1857	154.25	327.59
786654	9.82055e+06	9.9193	173.1	9.2159	153.64	326.74
786754	9.82055e+06	9.9512	174.3	9.1947	153.49	327.79
786854	9.82055e+06	9.9515	174.34	9.245	154.25	328.59
786954	9.82055e+06	9.952	174.79	9.2554	154.71	329.5
787054	9.82055e+06	9.9511	174.73	9.2534	155.38	330.11
784854	9.82045e+06	9.0649	115.26	6.5049	140.42	255.68
784954	9.82045e+06	9.0619	115.21	6.4322	140.25	255.46
785054	9.82045e+06	9.0693	114.64	6.3302	139.77	254.41
785154	9.82045e+06	9.0111	117.72	6.3068	139.7	257.42
785254	9.82045e+06	9.0153	117.56	6.4097	140.04	257.6
785354	9.82045e+06	9.9228	173.86	9.3596	158.58	332.44
785454	9.82045e+06	9.9225	173.79	9.2809	157.49	331.28
785554	9.82045e+06	9.9213	173.62	9.2205	155.94	329.56
785654	9.82045e+06	9.9224	173.57	9.1609	154.66	328.23
785754	9.82045e+06	9.9227	173.24	9.1297	153.25	326.49
785854	9.82045e+06	9.9491	174.14	9.2209	152.6	326.74
786154	9.82045e+06	9.0191	118.88	6.2766	139.32	258.2
786254	9.82045e+06	9.023	118.18	6.3575	139.65	257.83
786354	9.82045e+06	9.0307	117.24	6.4416	139.77	257.01
786454	9.82045e+06	9.9226	173.39	9.1885	154.22	327.61
786554	9.82045e+06	9.9212	173.24	9.1529	153.12	326.36
786654	9.82045e+06	9.9175	172.69	9.1852	152.65	325.34
786754	9.82045e+06	9.9519	174.29	9.1766	152.55	326.84
786854	9.82045e+06	9.9512	174.48	9.1331	152.71	327.19
786954	9.82045e+06	9.9505	174.67	9.1975	153.58	328.25
787454	9.82045e+06	9.833	165.85	8.8554	160.45	326.3
784754	9.82035e+06	9.0674	115.33	6.5038	140.37	255.7
784854	9.82035e+06	9.0627	114.94	6.4719	140.32	255.26
784954	9.82035e+06	9.0628	114.89	6.3335	139.81	254.7
785054	9.82035e+06	9.0116	117.81	6.2854	139.58	257.39
785154	9.82035e+06	9.013	117.5	6.3806	140.08	257.58
785254	9.82035e+06	9.0138	117.27	6.5419	140.69	257.96
785354	9.82035e+06	9.9223	173.82	9.2956	157.55	331.37
785454	9.82035e+06	9.9223	173.62	9.2794	156.7	330.32
785554	9.82035e+06	9.9229	173.64	9.2231	155.27	328.91
785654	9.82035e+06	9.9221	173.4	9.1344	153.75	327.15
785754	9.82035e+06	9.9212	172.99	9.1116	152.42	325.41
785854	9.82035e+06	9.9478	174.16	9.1301	152.1	326.26
786254	9.82035e+06	9.025	117.78	6.4184	139.87	257.65
786354	9.82035e+06	9.0311	117.58	6.5133	140.03	257.61
786454	9.82035e+06	9.9222	173.21	9.1413	153.29	326.5
786554	9.82035e+06	9.9202	172.8	9.1361	152.29	325.09
786654	9.82035e+06	9.9166	172.45	9.1645	151.91	324.36
786754	9.82035e+06	9.9507	174.12	9.1729	151.9	326.02
786854	9.82035e+06	9.9492	174.16	9.1855	152.24	326.4
786954	9.82035e+06	9.9472	174.39	9.1607	152.82	327.21
787454	9.82035e+06	9.8331	165.33	8.858	160.27	325.6
787554	9.82035e+06	9.689	120.46	6.3076	139.1	259.56
784654	9.82025e+06	9.0638	115.65	6.4956	140.33	255.98
784754	9.82025e+06	9.0622	115.7	6.5088	140.47	256.17
784854	9.82025e+06	9.062	115.53	6.4363	140.22	255.75
784954	9.82025e+06	9.0823	114.61	6.4104	140.17	254.78
785054	9.82025e+06	9.0162	117.22	6.3307	139.75	256.97
785154	9.82025e+06	9.0163	117.14	6.4037	140.12	257.26
785254	9.82025e+06	9.0214	117.08	6.5153	140.44	257.52
785354	9.82025e+06	9.9241	173.77	9.3093	156.97	330.74
785454	9.82025e+06	9.9236	173.73	9.2645	155.99	329.72
785554	9.82025e+06	9.9238	173.46	9.1798	154.48	327.94
786254	9.82025e+06	9.0296	118.48	6.4433	139.81	258.29
786354	9.82025e+06	9.0346	117.4	6.536	139.95	257.35
786454	9.82025e+06	9.9219	173.1	9.1048	152.42	325.52
786554	9.82025e+06	9.9188	172.7	9.1026	151.38	324.08
786654	9.82025e+06	9.915	172.3	9.1134	150.96	323.26
786754	9.82025e+06	9.9486	173.96	9.1335	151.18	325.14
786854	9.82025e+06	9.9471	173.94	9.1728	151.89	325.83
786954	9.82025e+06	9.9462	174.11	9.1519	152.66	326.77
787054	9.82025e+06	9.9456	174.51	9.1675	154.32	328.83
787654	9.82025e+06	9.6723	122.11	6.2984	139.09	261.2
784854	9.82015e+06	9.0869	114.77	6.3417	139.81	254.58
784954	9.82015e+06	9.098	114.33	6.8652	141.59	255.92
785054	9.82015e+06	9.0175	117.1	6.3472	139.82	256.92
785154	9.82015e+06	9.018	117.23	6.4108	140.15	257.38
785254	9.82015e+06	9.0229	117.05	6.4926	140.37	257.42
785354	9.82015e+06	9.9246	173.81	9.2901	156.35	330.16
785454	9.82015e+06	9.9244	173.33	9.2191	155.1	328.43
785554	9.82015e+06	9.925	172.57	9.1364	153.37	325.94
786054	9.82015e+06	9.0922	115.04	6.3282	139.34	254.38
786154	9.82015e+06	9.0274	129.14	6.3228	139.45	268.59
786354	9.82015e+06	9.9248	172.5	9.1447	153.29	325.79
786454	9.82015e+06	9.9216	172.86	9.0519	151.16	324.02
786554	9.82015e+06	9.9191	172.3	9.0456	150	322.3
786654	9.82015e+06	9.9127	172	9.0912	149.82	321.82
786754	9.82015e+06	9.9453	173.71	9.0781	150.38	324.09
786854	9.82015e+06	9.9449	174.03	9.1356	151.58	325.61
786954	9.82015e+06	9.9438	173.7	9.1222	152.61	326.31
787054	9.82015e+06	9.9461	174.63	9.1668	155.07	329.7
787454	9.82015e+06	9.6878	121.26	6.3452	139.47	260.73
787554	9.82015e+06	9.6891	120.29	6.315	139.21	259.5
787654	9.82015e+06	9.6726	121.13	6.3218	139.39	260.52
785154	9.82005e+06	9.0199	117.1	6.4633	140.27	257.37
785254	9.82005e+06	9.9243	173.83	9.32	156.92	330.75
785354	9.82005e+06	9.9261	173.23	9.2435	155.74	328.97
785454	9.82005e+06	9.9268	171.95	9.1944	154.37	326.32
785954	9.82005e+06	9.9491	173.47	9.1494	153.89	327.36
786054	9.82005e+06	9.0989	114.82	6.3425	139.3	254.12
786154	9.82005e+06	9.0295	117.61	6.3901	139.59	257.2
786554	9.82005e+06	9.921	171.99	9.0612	149.51	321.5
786654	9.82005e+06	9.9493	173.94	9.0916	149.26	323.2
786754	9.82005e+06	9.9448	173.72	9.0337	149.97	323.69
786854	9.82005e+06	9.945	173.89	9.1056	151.44	325.33
786954	9.82005e+06	9.9459	173.74	9.078	152.65	326.39
787054	9.82005e+06	9.9476	174.41	9.1529	155.13	329.54
787154	9.82005e+06	9.8329	165.23	8.7088	156.7	321.93
787254	9.82005e+06	9.8329	165.02	8.7749	158.09	323.11
787354	9.82005e+06	9.8329	164.67	8.8238	159.08	323.75
787454	9.82005e+06	9.6852	119.98	6.3269	139.35	259.33
787554	9.82005e+06	9.6902	119.5	6.4737	140.15	259.65
787654	9.82005e+06	9.6709	121.03	6.2932	139.03	260.06
785054	9.81995e+06	9.0199	116.69	6.39	140.01	256.7
785154	9.81995e+06	9.0213	116.65	6.4283	140.11	256.76
785254	9.81995e+06	9.9246	173.76	9.3097	156.47	330.23
785954	9.81995e+06	9.9477	174.6	9.1373	153.61	328.21
786054	9.81995e+06	9.097	115.04	6.3802	139.51	254.55
786454	9.81995e+06	9.9235	171.65	9.0182	149.98	321.63
786654	9.81995e+06	9.9478	173.61	9.0942	148.94	322.55
786754	9.81995e+06	9.9449	173.51	9.001	149.8	323.31
786854	9.81995e+06	9.9451	173.97	9.0856	151.59	325.56
786954	9.81995e+06	9.9469	173.99	9.0899	153.13	327.12
787054	9.81995e+06	9.9481	174.56	9.197	155.56	330.12
787154	9.81995e+06	9.9494	174.7	9.2921	157.24	331.94
787254	9.81995e+06	9.833	165.25	8.7741	158.07	323.32
787354	9.81995e+06	9.8329	165.44	8.846	159.32	324.76
787454	9.81995e+06	9.6884	119.27	6.2931	139.09	258.36
787554	9.81995e+06	9.6706	120.44	6.2933	139.23	259.67
787654	9.81995e+06	9.6708	120.93	6.3088	139.24	260.17
787754	9.81995e+06	9.6739	121.38	6.3311	139.29	260.67
785054	9.81985e+06	9.0223	117.32	6.4435	140.43	257.75
785154	9.81985e+06	9.0252	117.19	6.4479	140.19	257.38
785254	9.81985e+06	9.926	173.4	9.2945	156	329.4
785354	9.81985e+06	9.9265	172.88	9.2335	154.9	327.78
785954	9.81985e+06	9.9468	174.52	9.137	153.29	327.81
786054	9.81985e+06	9.0978	116.1	6.3728	139.31	255.41
786354	9.81985e+06	9.9253	172.34	9.0682	151.64	323.98
786554	9.81985e+06	9.9199	172.27	9.0404	148.39	320.66
786654	9.81985e+06	9.9458	173.68	9.0551	148.37	322.05
786754	9.81985e+06	9.9446	173.74	8.979	149.49	323.23
786854	9.81985e+06	9.946	174.24	9.0636	151.31	325.55
786954	9.81985e+06	9.9473	174.56	9.0883	153.01	327.57
787054	9.81985e+06	9.9483	174.56	9.1883	155.34	329.9
787154	9.81985e+06	9.9506	174.9	9.2913	157.03	331.93
787254	9.81985e+06	9.833	165.77	8.7469	157.8	323.57
787354	9.81985e+06	9.6908	119.04	6.2781	138.99	258.03
787454	9.81985e+06	9.6928	118.95	6.3085	139.12	258.07
785054	9.81975e+06	9.0252	117.5	6.4589	140.51	258.01
785154	9.81975e+06	9.0279	117.46	6.4827	140.49	257.95
785254	9.81975e+06	9.9248	173.52	9.2947	155.72	329.24
785354	9.81975e+06	9.9249	173.22	9.211	154.51	327.73
785854	9.81975e+06	9.9458	174.16	9.0377	151.16	325.32
785954	9.81975e+06	9.9475	174.49	9.14	153.13	327.62
786054	9.81975e+06	9.1006	115.19	6.3645	139.2	254.39
786354	9.81975e+06	9.925	172.56	9.0604	151.33	323.89
786454	9.81975e+06	9.9235	172.24	8.9766	149.05	321.29
786554	9.81975e+06	9.9192	171.94	9.0109	147.81	319.75
786654	9.81975e+06	9.9456	173.46	9.027	147.84	321.3
786754	9.81975e+06	9.9449	173.33	8.9754	149.06	322.39
786854	9.81975e+06	9.9465	173.88	9.0383	150.9	324.78
786954	9.81975e+06	9.9471	174.57	9.087	152.63	327.2
787054	9.81975e+06	9.9482	174.92	9.1639	154.85	329.77
787154	9.81975e+06	9.9485	174.93	9.2492	156.56	331.49
787254	9.81975e+06	9.833	165.79	8.7623	157.63	323.42
787354	9.81975e+06	9.671	120.3	6.371	139.63	259.93
787454	9.81975e+06	9.6713	120.67	6.4294	140.15	260.82
785054	9.81965e+06	9.025	117.17	6.4803	140.5	257.67
785154	9.81965e+06	9.0274	117.14	6.4546	140.29	257.43
785254	9.81965e+06	9.9251	173.58	9.2787	155.38	328.96
785854	9.81965e+06	9.9459	174.12	9.0285	150.67	324.79
785954	9.81965e+06	9.9476	174.45	9.0897	152.4	326.85
786054	9.81965e+06	9.1053	115.49	6.4263	139.37	254.86
786254	9.81965e+06	9.0445	117.39	6.5333	139.54	256.93
786354	9.81965e+06	9.9244	173.05	9.0777	151.28	324.33
786454	9.81965e+06	9.924	172.5	8.9825	148.91	321.41
786754	9.81965e+06	9.9439	173.67	8.9744	148.59	322.26
786854	9.81965e+06	9.9455	174	9.009	150.22	324.22
786954	9.81965e+06	9.9468	174.35	9.0722	152.03	326.38
787054	9.81965e+06	9.9483	174.67	9.1466	154.39	329.06
787154	9.81965e+06	9.9477	175	9.1924	156.06	331.06
787254	9.81965e+06	9.833	165.8	8.7862	157.55	323.35
787354	9.81965e+06	9.6725	120.14	6.47	140.13	260.27
787454	9.81965e+06	9.6723	120.39	6.4884	140.06	260.45
785154	9.81955e+06	9.0291	117.46	6.4412	140.11	257.57
785254	9.81955e+06	9.9226	173.48	9.258	154.94	328.42
785954	9.81955e+06	9.9465	174.25	9.0635	151.51	325.76
786054	9.81955e+06	9.9487	174.68	9.1769	153.01	327.69
786154	9.81955e+06	9.0381	117.99	6.3925	139.18	257.17
786254	9.81955e+06	9.0504	117.78	6.5751	139.57	257.35
786354	9.81955e+06	9.0589	117.72	6.5471	139.06	256.78
786754	9.81955e+06	9.9432	173.26	8.9589	148.02	321.28
786854	9.81955e+06	9.9442	173.79	8.9863	149.75	323.54
786954	9.81955e+06	9.9437	174.37	9.0496	151.9	326.27
787054	9.81955e+06	9.9442	174.5	9.1444	154.47	328.97
787154	9.81955e+06	9.946	174.9	9.2234	156.26	331.16
787254	9.81955e+06	9.9175	173.5	9.2328	156.97	330.47
787354	9.81955e+06	9.5347	84.309	4.6372	105.74	190.049
785154	9.81945e+06	9.0333	117.99	6.4398	139.74	257.73
785254	9.81945e+06	9.9213	173.25	9.2381	154.23	327.48
785754	9.81945e+06	9.9141	172.08	9.0791	148.59	320.67
785954	9.81945e+06	9.9461	174.02	9.054	150.93	324.95
786054	9.81945e+06	9.9477	174.39	9.1512	152.4	326.79
786154	9.81945e+06	9.041	117.59	6.3768	139	256.59
786254	9.81945e+06	9.0533	117.39	6.5363	139.44	256.83
786354	9.81945e+06	9.0588	117.39	6.541	139.04	256.43
786754	9.81945e+06	9.9414	173.06	8.9736	147.93	320.99
786854	9.81945e+06	9.9432	173.85	8.9366	149.45	323.3
786954	9.81945e+06	9.9445	174.08	9.026	152.36	326.44
787054	9.81945e+06	9.9453	174.75	9.2008	155.25	330
784854	9.81935e+06	9.0725	115.3	6.4011	139.77	255.07
784954	9.81935e+06	9.0292	117.77	6.428	139.98	257.75
785054	9.81935e+06	9.0328	117.54	6.4872	139.99	257.53
785154	9.81935e+06	9.0365	118.06	6.4337	139.63	257.69
785254	9.81935e+06	9.9208	173.15	9.2236	153.62	326.77
785754	9.81935e+06	9.9167	172.16	9.0454	148.06	320.22
785954	9.81935e+06	9.9457	174.09	9.0325	150.43	324.52
786054	9.81935e+06	9.9474	174.47	9.1331	151.92	326.39
786154	9.81935e+06	9.1301	114.67	6.3331	138.63	253.3
786254	9.81935e+06	9.0533	117.41	6.4145	138.99	256.4
786354	9.81935e+06	9.0607	117.42	6.5612	139.15	256.57
786454	9.81935e+06	9.9245	172.52	8.9654	148.5	321.02
786854	9.81935e+06	9.9431	173.86	8.9507	149.75	323.61
786954	9.81935e+06	9.9454	174.34	9.0226	152.64	326.98
787054	9.81935e+06	9.9709	173.56	8.8375	145.51	319.07
784854	9.81925e+06	9.1123	114.26	6.36	139.69	253.95
784954	9.81925e+06	9.0313	117.25	6.5081	140.11	257.36
785054	9.81925e+06	9.0362	117.53	6.4582	139.74	257.27
785154	9.81925e+06	9.9233	173.2	9.234	153.93	327.13
785254	9.81925e+06	9.9227	173.02	9.2286	153.2	326.22
785354	9.81925e+06	9.9224	173.07	9.2115	152.68	325.75
785954	9.81925e+06	9.9457	174.03	8.968	149.3	323.33
786054	9.81925e+06	9.9469	174.19	9.1098	151.23	325.42
786154	9.81925e+06	9.9502	174.53	9.2026	152.31	326.84
786254	9.81925e+06	9.0445	118.24	6.3362	138.59	256.83
786854	9.81925e+06	9.9436	173.93	8.9445	150.28	324.21
784954	9.81915e+06	9.0345	117.44	6.46	139.83	257.27
785054	9.81915e+06	9.0396	117.74	6.4035	139.47	257.21
785154	9.81915e+06	9.9263	173.34	9.2525	153.82	327.16
785254	9.81915e+06	9.9258	173.25	9.2273	153.08	326.33
785354	9.81915e+06	9.9247	173.05	9.2079	152.52	325.57
785954	9.81915e+06	9.9435	170.86	8.8873	147.72	318.58
786054	9.81915e+06	9.9471	174.05	8.9924	150.03	324.08
786154	9.81915e+06	9.95	174.49	9.1313	151.62	326.11
786254	9.81915e+06	9.0457	118.58	6.4234	138.78	257.36
784854	9.81905e+06	9.0276	117.75	6.4302	139.82	257.57
784954	9.81905e+06	9.0367	117.54	6.3822	139.47	257.01
785054	9.81905e+06	9.0433	117.24	6.3585	139.22	256.46
785154	9.81905e+06	9.9271	173.51	9.257	153.86	327.37
785254	9.81905e+06	9.9264	173.42	9.2167	153	326.42
785354	9.81905e+06	9.9257	173.2	9.2031	152.44	325.64
785454	9.81905e+06	9.9247	173.12	9.1814	151.9	325.02
786054	9.81905e+06	9.9464	173.75	8.9107	148.39	322.14
786154	9.81905e+06	9.95	174.34	9.0093	150.08	324.42
786254	9.81905e+06	9.0503	118.22	6.5647	138.93	257.15
784854	9.81895e+06	9.0304	118.66	6.3751	139.47	258.13
784954	9.81895e+06	9.0325	117.99	6.3339	139.15	257.14
785054	9.81895e+06	9.0367	117.78	6.3356	139.11	256.89
785154	9.81895e+06	9.9261	173.41	9.2655	153.98	327.39
785254	9.81895e+06	9.9271	173.46	9.2237	153.23	326.69
785354	9.81895e+06	9.9277	173.27	9.1977	152.53	325.8
784854	9.81885e+06	9.0363	117.92	6.3586	139.26	257.18
784954	9.81885e+06	9.035	118.35	6.3501	139.1	257.45
785054	9.81885e+06	9.0343	118.45	6.3369	139.04	257.49
785154	9.81885e+06	9.9193	173.02	9.2697	153.89	326.91
785254	9.81885e+06	9.9259	173.48	9.2355	153.36	326.84
785354	9.81885e+06	9.925	173.44	9.1905	152.6	326.04
784854	9.81875e+06	9.04	117.78	6.3705	139.19	256.97
784954	9.81875e+06	9.0372	118.29	6.3409	138.93	257.22
785254	9.81875e+06	9.9229	173.2	9.248	153.33	326.53
785354	9.81875e+06	9.9241	173.35	9.182	152.51	325.86
785254	9.81865e+06	9.9158	172.76	9.202	152.6	325.36
785354	9.81865e+06	9.9209	172.91	9.1937	152.36	325.27
785454	9.81865e+06	9.9236	172.96	9.139	151.62	324.58
785054	9.81855e+06	9.0454	118.89	6.3705	138.73	257.62
785154	9.81855e+06	9.9157	172.63	9.1781	152.06	324.69
785254	9.81855e+06	9.9139	172.56	9.1824	151.98	324.54
785354	9.81855e+06	9.9168	172.79	9.1655	151.83	324.62
785454	9.81855e+06	9.9224	172.84	9.0521	150.71	323.55
784954	9.81845e+06	9.0524	117.86	6.3748	138.75	256.61
785054	9.81845e+06	9.0528	118.54	6.4015	138.71	257.25
785154	9.81845e+06	9.9162	172.34	9.1686	151.44	323.78
785254	9.81845e+06	9.952	174.45	9.1609	151.31	325.76
785354	9.81845e+06	9.9169	172.74	9.1381	151.13	323.87
785454	9.81845e+06	9.9218	172.73	9.0377	150.11	322.84
785054	9.81835e+06	9.9267	173.21	9.1656	151.73	324.94
785154	9.81835e+06	9.928	173.19	9.1838	151.29	324.48
785254	9.81835e+06	9.9229	172.86	9.1772	150.96	323.82
785354	9.81815e+06	9.9225	172.93	9.1166	150.46	323.39
785354	9.81805e+06	9.9189	172.46	9.096	149.97	322.43
785154	9.81795e+06	9.9148	172.19	9.0805	150.15	322.34
785254	9.81795e+06	9.9153	172.32	9.0415	149.48	321.8
785254	9.81785e+06	9.9151	172.3	9.0248	148.51	320.81
785354	9.81785e+06	9.9125	172.14	9.0128	148.15	320.29
784254	9.81745e+06	9.0991	124.62	6.6516	139.97	264.59
784254	9.81735e+06	9.9484	172.68	9.0133	150.76	323.44
784354	9.81735e+06	9.0836	116.64	6.3939	139.5	256.14
784254	9.81715e+06	9.9488	172.94	9.0378	150.58	323.52
784354	9.81715e+06	9.9495	173.76	9.1543	152.79	326.55
784254	9.81705e+06	9.9487	172.3	9.0259	150.27	322.57
784354	9.81705e+06	9.95	173.43	9.1103	152.38	325.81
784254	9.81695e+06	9.948	172.35	9.0163	149.96	322.31
784354	9.81695e+06	9.95	172.79	9.0674	151.98	324.77
784354	9.81685e+06	9.9499	173.4	9.0517	151.53	324.93
784354	9.81675e+06	9.9497	172.81	9.0373	151.03	323.84
784454	9.81675e+06	9.9516	173.68	9.1299	152.62	326.3
784354	9.81665e+06	9.9497	172.09	9.0151	150.34	322.43
784454	9.81665e+06	9.951	173.38	9.0834	151.96	325.34
785054	9.81665e+06	9.9216	172.8	9.1118	151.17	323.97
784354	9.81655e+06	9.9461	156.09	8.9729	148.9	304.99
784454	9.81655e+06	9.9499	169.87	9.026	150.68	320.55
784954	9.81655e+06	9.9258	171.9	9.1885	152.85	324.75
784454	9.81645e+06	9.9462	155.09	8.9655	149.28	304.37
784554	9.81635e+06	9.9468	155.08	8.962	149.63	304.71
784654	9.81625e+06	9.9488	155.33	8.9697	149.55	304.88
779154	9.81155e+06	13.103	199.16	10.991	161.34	360.5
779254	9.81155e+06	12.547	196.87	10.976	161.45	358.32
779354	9.81155e+06	12.613	196.41	10.826	160.6	357.01
779454	9.81155e+06	12.608	195.98	10.694	159.52	355.5
779554	9.81155e+06	12.62	195.95	10.643	157.99	353.94
779054	9.81145e+06	13.118	199.26	10.918	160.81	360.07
779154	9.81145e+06	13.178	198.81	11.06	161.5	360.31
779254	9.81145e+06	12.498	196.43	11.095	161.68	358.11
779354	9.81145e+06	12.607	195.12	10.876	160.87	355.99
779454	9.81145e+06	12.62	195.73	10.742	159.93	355.66
779554	9.81145e+06	12.649	196.15	10.668	158.45	354.6
779654	9.81145e+06	12.619	196.31	10.616	157.62	353.93
779054	9.81135e+06	13.155	199.16	10.883	160.55	359.71
779154	9.81135e+06	13.163	199.11	11.001	161.25	360.36
779254	9.81135e+06	12.528	196.8	11.122	161.63	358.43
779354	9.81135e+06	12.692	197.12	11.033	161.36	358.48
779454	9.81135e+06	12.674	196.24	10.847	160.67	356.91
779554	9.81135e+06	12.689	197.05	10.662	159.07	356.12
779654	9.81135e+06	12.67	197.07	10.587	158.05	355.12
779754	9.81135e+06	12.681	196.88	10.513	157	353.88
779254	9.81125e+06	13.178	199.5	11.1	161.52	361.02
779354	9.81125e+06	12.711	197.02	11.114	161.63	358.65
779454	9.81125e+06	12.647	196.45	10.932	160.98	357.43
779554	9.81125e+06	12.667	195.29	10.739	159.93	355.22
779654	9.81125e+06	12.711	196.26	10.652	158.82	355.08
779754	9.81125e+06	12.649	195.93	10.571	157.98	353.91
779854	9.81125e+06	12.808	196.69	10.594	158.14	354.83
779554	9.81115e+06	12.693	197.51	10.841	160.66	358.17
779654	9.81115e+06	12.674	196.34	10.788	160.13	356.47
779754	9.81115e+06	12.649	193.65	10.642	158.85	352.5
779854	9.81115e+06	12.75	194.02	10.693	159.15	353.17
779954	9.81115e+06	11.873	193.41	10.498	158.6	352.01
780054	9.81115e+06	11.857	193.03	10.435	157.84	350.87
780154	9.81115e+06	11.822	192.76	10.353	156.61	349.37
780254	9.81115e+06	11.813	192.11	10.251	155.55	347.66
779754	9.81105e+06	12.675	197	10.721	159.57	356.57
779854	9.81105e+06	12.762	196.15	10.741	159.96	356.11
779954	9.81105e+06	11.873	193.51	10.527	159.24	352.75
780054	9.81105e+06	11.851	193.22	10.467	158.43	351.65
780154	9.81105e+06	11.842	192.96	10.347	157.09	350.05
780254	9.81105e+06	11.837	192.78	10.304	156.09	348.87
780354	9.81105e+06	11.843	192.48	10.225	155.15	347.63
780454	9.81105e+06	11.847	191.89	10.148	154.01	345.9
780554	9.81105e+06	11.84	191.7	10.164	153.41	345.11
779954	9.81095e+06	11.881	193.34	10.551	159.82	353.16
780054	9.81095e+06	11.883	193.54	10.508	159.08	352.62
780154	9.81095e+06	11.881	193.3	10.363	157.87	351.17
780254	9.81095e+06	11.893	193.06	10.308	156.98	350.04
780354	9.81095e+06	11.886	192.84	10.256	156.22	349.06
780454	9.81095e+06	11.878	192.13	10.163	155.09	347.22
780554	9.81095e+06	11.872	192.49	10.153	154.08	346.57
780654	9.81095e+06	11.84	191.77	10.021	153.09	344.86
780754	9.81095e+06	11.846	191.46	9.869	151.48	342.94
783154	9.81095e+06	10.43	183.34	9.9705	157.28	340.62
780254	9.81085e+06	11.924	193.58	10.403	158.68	352.26
780454	9.81085e+06	11.911	191.55	10.253	156.89	348.44
780554	9.81085e+06	11.884	192.78	10.165	155.75	348.53
780654	9.81085e+06	11.896	192.6	10.154	155.23	347.83
780754	9.81085e+06	11.826	192	10.062	153.87	345.87
780854	9.81085e+06	11.801	191.2	9.9608	152.37	343.57
780954	9.81085e+06	11.81	191.13	9.8489	150.79	341.92
783054	9.81085e+06	10.409	182.91	9.9281	156.68	339.59
783154	9.81085e+06	10.42	183.2	9.8791	156.16	339.36
783254	9.81085e+06	10.416	183.11	9.8516	155.8	338.91
780554	9.81075e+06	11.905	193.34	10.297	157.33	350.67
780654	9.81075e+06	11.902	193.22	10.328	156.86	350.08
780754	9.81075e+06	11.841	192.35	10.143	155.01	347.36
780854	9.81075e+06	11.846	191.98	10.042	153.62	345.6
780954	9.81075e+06	11.888	191.4	9.9665	152.64	344.04
781054	9.81075e+06	11.891	192.2	9.9952	152.23	344.43
781154	9.81075e+06	11.827	191.62	9.9597	151.74	343.36
781254	9.81075e+06	11.769	190.56	9.8096	150.16	340.72
782654	9.81075e+06	10.627	184.64	9.7541	154.69	339.33
782754	9.81075e+06	10.629	185.57	9.82	155.54	341.11
782854	9.81075e+06	10.417	182.68	9.8652	155.73	338.41
783154	9.81075e+06	10.41	182.26	9.7108	154.68	336.94
783254	9.81075e+06	10.411	182.53	9.7124	154.38	336.91
780854	9.81065e+06	11.89	192.5	10.152	155.36	347.86
780954	9.81065e+06	11.89	192.61	10.104	154.65	347.26
781054	9.81065e+06	11.873	192.32	10.092	153.84	346.16
781154	9.81065e+06	11.796	191.62	10.05	152.87	344.49
781254	9.81065e+06	11.741	191	9.9176	151.25	342.25
781354	9.81065e+06	11.711	189.91	9.7518	148.63	338.54
781654	9.81065e+06	12.135	192.35	9.8985	150.05	342.4
782154	9.81065e+06	11.611	189.4	9.9157	150.88	340.28
782254	9.81065e+06	12.178	192.5	9.8474	150.31	342.81
782354	9.81065e+06	10.621	184.35	9.4706	150.5	334.85
782454	9.81065e+06	10.614	184.23	9.512	150.99	335.22
782554	9.81065e+06	10.611	184.59	9.615	152.76	337.35
782654	9.81065e+06	10.622	185.01	9.7113	153.62	338.63
782754	9.81065e+06	10.63	185.38	9.7015	154.2	339.58
783154	9.81065e+06	10.399	182.2	9.6181	152.83	335.03
783254	9.81065e+06	10.397	181.87	9.6281	152.75	334.62
781254	9.81055e+06	11.741	190.98	9.9774	151.9	342.88
781854	9.81055e+06	12.15	192.54	9.8251	149.35	341.89
781954	9.81055e+06	12.162	192.43	9.8683	150.14	342.57
782054	9.81055e+06	11.486	189.34	9.9043	150.44	339.78
782154	9.81055e+06	11.592	189.41	9.7989	149.42	338.83
782454	9.81055e+06	10.595	182.96	9.4348	149.2	332.16
782554	9.81055e+06	10.608	183.92	9.531	151.17	335.09
782654	9.81055e+06	10.624	184.84	9.6235	152.12	336.96
783154	9.81055e+06	10.422	181.66	9.6676	151.67	333.33
782054	9.81045e+06	12.166	192.3	9.8093	148.95	341.25
782554	9.81045e+06	10.608	184.1	9.531	150.19	334.29
782654	9.81045e+06	10.388	181.07	9.4418	149.96	331.03
782754	9.81045e+06	10.616	184.12	9.3845	149.88	334
782854	9.81045e+06	10.622	184.49	9.4758	151.24	335.73
775454	9.80515e+06	12.416	195.91	10.756	160.51	356.42
775554	9.80515e+06	12.338	195.5	10.753	160.23	355.73
775654	9.80515e+06	12.412	195.72	10.742	160.05	355.77
775754	9.80515e+06	12.353	195.28	10.66	159.59	354.87
775854	9.80515e+06	13.32	199.24	10.66	159.8	359.04
775954	9.80515e+06	13.303	199.55	10.749	160.61	360.16
776054	9.80515e+06	13.324	199.69	10.896	161.37	361.06
775454	9.80505e+06	12.452	195.86	10.654	159.41	355.27
775554	9.80505e+06	12.331	195.31	10.597	158.82	354.13
775654	9.80505e+06	12.374	195.41	10.578	158.67	354.08
775754	9.80505e+06	12.398	193.47	10.637	158.54	352.01
775854	9.80505e+06	13.287	198.84	10.624	158.75	357.59
775954	9.80505e+06	13.303	199.23	10.616	159.34	358.57
776054	9.80505e+06	13.281	199.29	10.755	160.33	359.62
776154	9.80505e+06	13.305	199.21	10.826	160.61	359.82
776254	9.80505e+06	13.345	199.75	10.916	161.13	360.88
776754	9.80505e+06	13.384	199.18	10.954	161.37	360.55
777454	9.80505e+06	12.506	191.23	11.18	168.57	359.8
777554	9.80505e+06	12.491	190.82	11.227	168.69	359.51
777654	9.80505e+06	12.503	190.78	11.279	168.92	359.7
777754	9.80505e+06	12.494	190.22	11.314	169.1	359.32
775354	9.80495e+06	12.355	195.27	10.63	158.94	354.21
775454	9.80495e+06	12.436	195.63	10.582	158.39	354.02
775554	9.80495e+06	12.35	195.08	10.608	157.85	352.93
775654	9.80495e+06	12.388	195.25	10.541	157.63	352.88
775754	9.80495e+06	12.376	193.05	10.529	157.25	350.3
775854	9.80495e+06	13.263	198.85	10.518	157.51	356.36
775954	9.80495e+06	13.239	198.53	10.598	158.45	356.98
776054	9.80495e+06	13.261	198.9	10.691	159.51	358.41
776154	9.80495e+06	13.293	199.37	10.76	159.79	359.16
777254	9.80495e+06	12.369	195.7	10.89	160.48	356.18
777354	9.80495e+06	12.453	195.45	10.842	160.3	355.75
777454	9.80495e+06	12.384	195.6	10.704	159.6	355.2
777554	9.80495e+06	12.424	195.71	10.549	158.76	354.47
777654	9.80495e+06	12.42	195.34	10.401	157.68	353.02
777754	9.80495e+06	12.39	194.94	10.284	156.19	351.13
777854	9.80495e+06	12.437	193.15	10.282	155.05	348.2
777954	9.80495e+06	13.289	197.53	10.238	154.54	352.07
779054	9.80495e+06	12.47	190.23	11.229	168.81	359.04
779154	9.80495e+06	12.499	190.25	11.248	168.9	359.15
779254	9.80495e+06	12.499	189.82	11.284	169	358.82
779354	9.80495e+06	12.498	189.42	11.29	169.02	358.44
779454	9.80495e+06	12.457	187.51	11.276	168.79	356.3
779554	9.80495e+06	12.507	189.07	11.272	168.86	357.93
779654	9.80495e+06	13.326	198.93	10.521	156.71	355.64
776054	9.80485e+06	13.275	198.53	10.611	158.36	356.89
776154	9.80485e+06	13.31	199.25	10.715	158.92	358.17
776254	9.80485e+06	13.312	199.23	10.756	159.52	358.75
776354	9.80485e+06	13.315	199.38	10.796	159.69	359.07
776454	9.80485e+06	13.35	199.39	10.847	160.01	359.4
777154	9.80485e+06	12.448	195.93	10.848	159.98	355.91
777254	9.80485e+06	12.438	195.81	10.773	159.5	355.31
777354	9.80485e+06	12.373	195.15	10.327	158.42	353.57
777454	9.80485e+06	12.562	192.78	10.589	158.22	351
777554	9.80485e+06	12.46	195.14	10.35	156.54	351.68
777654	9.80485e+06	12.424	194.66	10.206	154.89	349.55
777754	9.80485e+06	12.331	193.85	10.17	153.47	347.32
777854	9.80485e+06	12.347	193.55	10.173	152.93	346.48
777954	9.80485e+06	13.274	194.56	10.158	152.38	346.94
778054	9.80485e+06	13.225	196.43	10.089	153.42	349.85
778154	9.80485e+06	13.3	194.87	10.301	155.12	349.99
778254	9.80485e+06	13.304	195.18	10.359	156.02	351.2
778354	9.80485e+06	14.107	198.56	12.24	177.96	376.52
778654	9.80485e+06	12.145	187.42	11.114	168.43	355.85
778754	9.80485e+06	12.11	187.68	11.058	168.32	356
778854	9.80485e+06	12.03	187.11	11.056	168.32	355.43
778954	9.80485e+06	12.461	190.54	11.186	168.67	359.21
779054	9.80485e+06	12.472	190.14	11.282	168.99	359.13
779154	9.80485e+06	12.476	188.92	11.301	169.04	357.96
779254	9.80485e+06	12.477	188.08	11.307	168.96	357.04
779354	9.80485e+06	12.475	187.64	11.307	168.85	356.49
779454	9.80485e+06	12.474	187.23	11.306	168.76	355.99
779554	9.80485e+06	11.979	182.52	11.281	168.61	351.13
779654	9.80485e+06	13.301	197.92	10.313	154.7	352.62
779754	9.80485e+06	13.285	197.95	10.33	154.93	352.88
779854	9.80485e+06	13.312	198.09	10.409	155.29	353.38
776054	9.80475e+06	13.23	198.58	10.535	157.49	356.07
776154	9.80475e+06	13.302	199.13	10.67	158.39	357.52
776254	9.80475e+06	13.329	199.23	10.659	158.55	357.78
776354	9.80475e+06	13.34	199.08	10.663	158.71	357.79
776454	9.80475e+06	13.294	199.24	10.698	159.01	358.25
776554	9.80475e+06	13.346	199.21	10.748	159.46	358.67
776654	9.80475e+06	13.339	199.34	10.755	159.55	358.89
776754	9.80475e+06	13.321	199.31	10.813	159.81	359.12
776954	9.80475e+06	12.353	195.56	10.85	160.06	355.62
777054	9.80475e+06	12.423	195.53	10.819	159.85	355.38
777154	9.80475e+06	12.454	195.8	10.75	159.32	355.12
777254	9.80475e+06	12.493	192.9	10.696	158.79	351.69
777354	9.80475e+06	12.381	194.28	10.709	158.54	352.82
777454	9.80475e+06	12.639	193.63	10.592	157.9	351.53
777554	9.80475e+06	12.63	193.39	10.343	155.81	349.2
777654	9.80475e+06	12.576	194.18	10.341	154.3	348.48
777754	9.80475e+06	12.564	192.46	10.318	152.86	345.32
777854	9.80475e+06	12.436	193.98	10.293	152.1	346.08
777954	9.80475e+06	13.27	194.45	10.324	151.75	346.2
778054	9.80475e+06	13.212	194.94	10.115	152.09	347.03
778154	9.80475e+06	13.242	193.74	10.226	153.65	347.39
778254	9.80475e+06	13.276	194.55	10.315	154.8	349.35
778354	9.80475e+06	13.295	194.76	10.376	156.02	350.78
778454	9.80475e+06	13.312	194.96	10.472	157.01	351.97
778554	9.80475e+06	12.112	185.69	11.287	169	354.69
778654	9.80475e+06	12.125	186.71	11.224	168.76	355.47
778754	9.80475e+06	12.135	187.74	11.075	168.35	356.09
778854	9.80475e+06	12.466	190.79	11.07	168.36	359.15
778954	9.80475e+06	12.452	190.39	11.232	168.78	359.17
779054	9.80475e+06	12.432	188.88	11.307	169.06	357.94
779154	9.80475e+06	12.433	187.76	11.298	168.94	356.7
779254	9.80475e+06	12.458	187.29	11.293	168.72	356.01
779354	9.80475e+06	12.452	186.51	11.293	168.5	355.01
779454	9.80475e+06	12.457	186.26	11.283	168.31	354.57
779554	9.80475e+06	11.965	181.2	11.265	168.15	349.35
779654	9.80475e+06	13.242	197.63	10.225	153.21	350.84
779754	9.80475e+06	13.263	197.64	10.216	153.36	351
779854	9.80475e+06	13.275	197.63	10.212	153.53	351.16
779954	9.80475e+06	13.251	198.04	10.227	153.83	351.87
775954	9.80465e+06	13.178	197.51	10.411	155.59	353.1
776054	9.80465e+06	13.201	198.34	10.512	156.82	355.16
776154	9.80465e+06	13.316	198.81	10.599	157.46	356.27
776254	9.80465e+06	13.322	198.74	10.619	157.64	356.38
776354	9.80465e+06	13.306	198.84	10.654	157.91	356.75
776454	9.80465e+06	13.295	198.86	10.66	158.22	357.08
776554	9.80465e+06	13.336	199.1	10.643	158.43	357.53
776654	9.80465e+06	13.325	199.17	10.658	158.61	357.78
776754	9.80465e+06	13.323	198.78	10.71	159.01	357.79
776854	9.80465e+06	13.357	199.15	10.794	159.42	358.57
776954	9.80465e+06	12.356	195.2	10.785	159.37	354.57
777054	9.80465e+06	12.391	195.29	10.765	159.21	354.5
777154	9.80465e+06	12.441	195.53	10.666	158.5	354.03
777254	9.80465e+06	12.483	193.39	10.637	157.95	351.34
777354	9.80465e+06	12.397	192.58	10.634	157.6	350.18
777454	9.80465e+06	12.438	195.32	10.236	156.64	351.96
777554	9.80465e+06	12.662	192.22	10.427	156.15	348.37
777654	9.80465e+06	12.678	192.01	10.346	154.58	346.59
777754	9.80465e+06	12.639	192.08	10.298	153.05	345.13
777854	9.80465e+06	12.564	191.68	10.266	152.11	343.79
777954	9.80465e+06	12.383	193.02	10.256	151.34	344.36
778054	9.80465e+06	13.176	195.65	10.178	151.25	346.9
778154	9.80465e+06	13.211	193.88	10.137	152.34	346.22
778254	9.80465e+06	13.238	194.28	10.253	153.52	347.8
778354	9.80465e+06	13.246	194.08	10.358	154.94	349.02
778454	9.80465e+06	13.225	195.3	10.444	156.18	351.48
778554	9.80465e+06	13.195	195.46	10.521	157.62	353.08
778654	9.80465e+06	13.145	198.52	10.736	159.57	358.09
778754	9.80465e+06	12.196	187.82	11.103	168.41	356.23
778854	9.80465e+06	12.425	189.93	11.066	168.27	358.2
778954	9.80465e+06	12.432	189.92	11.222	168.75	358.67
779054	9.80465e+06	12.426	189.28	11.296	169.04	358.32
779154	9.80465e+06	12.412	187.97	11.315	169.03	357
779254	9.80465e+06	12.412	186.3	11.296	168.56	354.86
779354	9.80465e+06	12.415	185.21	11.266	168.07	353.28
779454	9.80465e+06	12.423	184.97	11.248	167.74	352.71
779554	9.80465e+06	11.94	180.08	11.24	167.56	347.64
779654	9.80465e+06	13.202	196.86	10.07	151.36	348.22
779754	9.80465e+06	13.242	197.13	10.113	151.67	348.8
779854	9.80465e+06	13.237	197.09	10.159	151.95	349.04
779954	9.80465e+06	13.241	197	10.159	152.22	349.22
780054	9.80465e+06	13.273	196.46	10.142	152.46	348.92
780154	9.80465e+06	14.26	194.16	11.411	172.39	366.55
775654	9.80455e+06	13.111	196.57	10.302	152.11	348.68
775754	9.80455e+06	13.091	196.56	10.338	152.75	349.31
775854	9.80455e+06	13.106	196.89	10.328	153.47	350.36
775954	9.80455e+06	13.175	197.88	10.354	154.84	352.72
776054	9.80455e+06	13.272	198.49	10.436	155.58	354.07
776154	9.80455e+06	13.283	198.45	10.432	155.77	354.22
776254	9.80455e+06	13.265	198.16	10.501	156.28	354.44
776354	9.80455e+06	13.259	198.48	10.595	156.92	355.4
776454	9.80455e+06	13.326	198.78	10.62	157.24	356.02
776554	9.80455e+06	13.334	198.7	10.546	157.05	355.75
776654	9.80455e+06	13.311	198.61	10.54	157.15	355.76
776754	9.80455e+06	13.292	198.86	10.558	157.54	356.4
776854	9.80455e+06	13.343	198.79	10.604	157.95	356.74
776954	9.80455e+06	12.325	194.82	10.638	158.1	352.92
777054	9.80455e+06	12.367	194.88	10.621	157.9	352.78
777154	9.80455e+06	12.404	194.86	10.509	157.05	351.91
777254	9.80455e+06	12.393	194.63	10.56	156.79	351.42
777354	9.80455e+06	12.405	192.62	10.563	156.42	349.04
777754	9.80455e+06	12.505	191.57	10.211	152.56	344.13
777854	9.80455e+06	12.473	190.62	10.172	151.39	342.01
777954	9.80455e+06	12.405	190.72	10.188	150.58	341.3
778054	9.80455e+06	13.196	194.46	10.14	150.15	344.61
778154	9.80455e+06	13.107	196.44	9.9727	150.32	346.76
778254	9.80455e+06	13.157	195.07	10.192	152.31	347.38
778354	9.80455e+06	13.18	193.88	10.323	154.07	347.95
778454	9.80455e+06	13.17	195.4	10.303	155.53	350.93
778554	9.80455e+06	13.193	196.04	10.466	157.67	353.71
778654	9.80455e+06	13.162	198.7	10.8	159.9	358.6
778754	9.80455e+06	13.321	199.51	10.972	160.41	359.92
778854	9.80455e+06	12.484	195.69	10.983	160.52	356.21
778954	9.80455e+06	12.586	196.21	10.812	159.75	355.96
779054	9.80455e+06	12.419	189.06	11.264	168.94	358
779154	9.80455e+06	12.418	188.65	11.309	169.07	357.72
779254	9.80455e+06	12.375	185.95	11.31	168.77	354.72
779754	9.80455e+06	13.176	196.08	10.046	149.82	345.9
779854	9.80455e+06	13.204	196.48	10.081	150.25	346.73
779954	9.80455e+06	13.209	196.48	10.047	150.22	346.7
780054	9.80455e+06	12.199	191.96	10.039	150.24	342.2
780154	9.80455e+06	12.264	192.78	9.9411	149.67	342.45
775654	9.80445e+06	12.908	195.72	10.306	152.3	348.02
775754	9.80445e+06	12.964	195.89	10.364	152.87	348.76
775854	9.80445e+06	13.088	197.01	10.397	153.34	350.35
775954	9.80445e+06	13.212	197.51	10.377	154.07	351.58
776054	9.80445e+06	13.288	197.94	10.364	154.36	352.3
776154	9.80445e+06	13.253	197.58	10.392	154.6	352.18
776254	9.80445e+06	13.267	197.85	10.448	155.29	353.14
777054	9.80445e+06	12.317	194.33	10.514	156.58	350.91
777154	9.80445e+06	12.372	194.72	10.633	156.48	351.2
778154	9.80445e+06	13.082	195.71	9.9951	149.7	345.41
778254	9.80445e+06	13.065	196.73	10.109	151.63	348.36
778354	9.80445e+06	13.139	194.15	10.277	153.77	347.92
778454	9.80445e+06	13.16	196.27	10.264	155.34	351.61
778554	9.80445e+06	13.17	198.24	10.442	157.44	355.68
778654	9.80445e+06	13.23	198.82	10.762	159.64	358.46
778754	9.80445e+06	13.274	199.16	10.962	160.4	359.56
778854	9.80445e+06	12.504	195.86	10.896	160.14	356
778954	9.80445e+06	12.505	195.86	10.86	159.66	355.52
779054	9.80445e+06	12.574	196.23	10.785	159.1	355.33
779154	9.80445e+06	12.632	196.2	10.545	157.84	354.04
779254	9.80445e+06	12.403	186.65	11.313	168.81	355.46
777054	9.80435e+06	13.252	198.39	10.55	155.83	354.22
778254	9.80435e+06	13.041	196.39	10.03	151.25	347.64
778354	9.80435e+06	13.05	197.04	10.253	153.72	350.76
778454	9.80435e+06	13.097	197.5	10.282	155.41	352.91
778554	9.80435e+06	13.145	198.07	10.491	157.41	355.48
778654	9.80435e+06	13.215	198.63	10.641	159.07	357.7
778754	9.80435e+06	13.296	199.36	10.907	160.12	359.48
778854	9.80435e+06	12.549	196.19	10.868	159.83	356.02
778954	9.80435e+06	12.518	195.86	10.881	159.46	355.32
779054	9.80435e+06	12.611	196.13	10.808	159	355.13
779154	9.80435e+06	12.616	196.06	10.596	157.95	354.01
779254	9.80435e+06	12.599	195.62	10.234	154.91	350.53
779354	9.80435e+06	12.616	194.72	10.119	152.86	347.58
778354	9.80425e+06	13.108	197.03	10.203	153.78	350.81
778454	9.80425e+06	13.131	197.67	10.361	155.64	353.31
778554	9.80425e+06	13.187	198.1	10.506	157.08	355.18
778654	9.80425e+06	13.211	198.45	10.674	158.58	357.03
778754	9.80425e+06	13.245	199.04	10.815	159.44	358.48
778854	9.80425e+06	12.523	196.12	10.905	159.7	355.82
778954	9.80425e+06	12.715	196.81	10.905	159.54	356.35
779054	9.80425e+06	12.691	196.67	10.815	159.13	355.8
779154	9.80425e+06	12.686	196.5	10.613	158.09	354.59
779254	9.80425e+06	12.686	196.24	10.373	156.1	352.34
779354	9.80425e+06	12.68	195.61	10.24	154.42	350.03
779454	9.80425e+06	12.685	194.76	10.149	152.96	347.72
778354	9.80415e+06	13.114	197.04	10.196	153.46	350.5
778454	9.80415e+06	13.165	197.75	10.36	155.27	353.02
778554	9.80415e+06	13.178	198.2	10.485	156.61	354.81
778654	9.80415e+06	13.2	198.25	10.609	158.14	356.39
778754	9.80415e+06	13.19	198.79	10.795	159.2	357.99
778854	9.80415e+06	13.347	199.21	10.91	159.58	358.79
778954	9.80415e+06	12.641	195.84	10.932	159.69	355.53
779054	9.80415e+06	12.677	196.62	10.852	159.35	355.97
778354	9.80405e+06	13.145	196.98	10.122	152.79	349.77
778454	9.80405e+06	13.156	197.69	10.306	154.57	352.26
778554	9.80405e+06	13.184	197.55	10.424	156.03	353.58
778654	9.80405e+06	13.189	198.33	10.57	157.74	356.07
778754	9.80405e+06	13.193	198.69	10.733	158.97	357.66
778854	9.80405e+06	12.347	195.27	10.908	159.57	354.84
778954	9.80405e+06	12.378	195.28	10.893	159.51	354.79
778454	9.80395e+06	13.14	197.23	10.213	153.55	350.78
778554	9.80395e+06	13.15	197.8	10.348	155.19	352.99
778654	9.80395e+06	13.186	198.17	10.5	157.1	355.27
778754	9.80395e+06	13.208	198.49	10.673	158.42	356.91
778454	9.80385e+06	13.114	196.88	10.137	152.75	349.63
783254	9.80115e+06	12.153	194.85	10.632	160.19	355.04
783354	9.80115e+06	12.174	195.13	10.536	160.99	356.12
783454	9.80115e+06	12.573	191.17	10.034	154.69	345.86
783154	9.80105e+06	12.174	194.34	10.599	159.46	353.8
783254	9.80105e+06	12.155	194.73	9.8746	158.61	353.34
783354	9.80105e+06	12.18	195.37	10.595	160.86	356.23
783454	9.80105e+06	12.165	195.4	10.683	162.18	357.58
783154	9.80095e+06	12.155	194.36	10.573	159.41	353.77
783254	9.80095e+06	12.147	194.87	10.592	160.29	355.16
783354	9.80095e+06	12.144	195.34	10.597	160.85	356.19
783454	9.80095e+06	12.165	195.5	10.697	162.14	357.64
783154	9.80085e+06	12.178	194.4	10.435	159.02	353.42
783254	9.80085e+06	12.15	195.27	10.562	160.35	355.62
783354	9.80085e+06	12.133	194.87	10.734	161.23	356.1
783454	9.80085e+06	12.169	195.27	10.736	162.15	357.42
783154	9.80075e+06	12.135	194.65	10.438	159.02	353.67
783254	9.80075e+06	12.16	195.26	10.566	160.35	355.61
783354	9.80075e+06	12.129	195.09	10.76	161.28	356.37
783454	9.80075e+06	12.176	195.44	10.758	162.14	357.58
783254	9.80065e+06	12.181	195.25	10.589	160.26	355.51
783354	9.80065e+06	12.183	195.55	10.735	161.26	356.81
783454	9.80065e+06	12.204	195.08	10.687	161.86	356.94
783254	9.80055e+06	9.8228	194.55	10.568	159.91	357.73
783354	9.80055e+06	9.8228	192.95	10.625	160.83	353.57
783454	9.80055e+06	9.8228	195.54	10.688	161.51	363.24
783554	9.80055e+06	9.8228	195.62	10.754	162.25	362.92
783354	9.80045e+06	9.8228	195.64	10.595	160.46	358.85
783454	9.80045e+06	9.8228	195.55	10.724	161.42	360.35
783554	9.80045e+06	9.8228	192.79	10.722	162.01	359.75
783354	9.80035e+06	9.8228	190.01	10.53	160.22	359.12
783454	9.80035e+06	9.8228	191.15	10.81	161.52	360.42
783554	9.80035e+06	9.8228	194.37	10.761	161.95	359.61
783354	9.80025e+06	9.8228	194.69	10.462	159.71	361.74
783454	9.80025e+06	9.8228	194.57	10.773	161.57	361.58
783554	9.80025e+06	9.8228	194.51	10.749	161.94	361.26
783354	9.80015e+06	9.8228	191.49	10.457	159.58	357.97
783454	9.80015e+06	9.8228	178.52	10.657	161.28	360.28
783554	9.80015e+06	9.8228	178.89	10.709	161.86	360.88
783354	9.80005e+06	9.8228	195.12	10.434	159.41	357.62
783454	9.80005e+06	9.8228	194.75	10.642	161.1	362.59
783554	9.80005e+06	9.8228	199.26	10.812	161.95	361.12
783354	9.79995e+06	9.8228	191.39	10.434	159.39	358.77
783454	9.79995e+06	9.8228	190.59	10.691	161.23	360.54
783554	9.79995e+06	9.8228	192.54	10.835	162.06	361.47
783554	9.79985e+06	9.8228	182.33	10.763	161.85	361.11
783554	9.79975e+06	9.8228	194.75	10.785	161.96	363.15
783554	9.79965e+06	9.8228	191.47	10.76	162.12	362.42
783454	9.79955e+06	9.8228	194.41	10.743	161.79	362.87
783554	9.79955e+06	9.8228	195.92	10.759	162.41	361.22
783654	9.79955e+06	9.8228	195.81	10.779	163.01	363.51
783354	9.79945e+06	9.8228	181.59	10.619	160.99	361.39
783454	9.79945e+06	9.8228	180.16	10.723	162.05	362.89
783554	9.79945e+06	9.8228	182.72	10.768	162.7	363.21
783654	9.79945e+06	9.8228	182.77	10.8	163.26	362.38
783354	9.79935e+06	9.8228	179.25	10.702	161.32	361.75
783454	9.79935e+06	9.8228	179.14	10.731	162.12	363.44
783554	9.79935e+06	9.8228	179.15	10.827	162.92	361.91
783654	9.79935e+06	9.8228	179.16	10.867	163.44	362.53
783754	9.79935e+06	9.8228	179.2	10.247	157.65	348.96
783354	9.79925e+06	9.8228	180.45	10.74	161.6	360.43
783454	9.79925e+06	9.8228	182.8	10.756	162.29	362.89
783554	9.79925e+06	9.8228	181.43	10.822	162.97	361.61
783654	9.79925e+06	9.8228	181.05	10.894	163.52	363.12
783754	9.79925e+06	9.8228	181.23	10.392	158.34	349.32
783354	9.79915e+06	9.8228	191.92	10.74	161.77	363.99
783454	9.79915e+06	9.8228	190.59	10.781	162.66	361.55
783554	9.79915e+06	9.8228	190.42	10.84	163.24	364.06
783654	9.79915e+06	9.8228	190.35	10.905	163.77	362.65
783354	9.79905e+06	9.8228	194.67	10.755	162.07	361.83
783454	9.79905e+06	9.8228	194.69	10.769	162.9	362.43
783554	9.79905e+06	9.8228	194.73	10.864	163.56	364.08
783654	9.79905e+06	9.8228	194.52	10.909	163.97	365.99
783354	9.79895e+06	9.8228	183.29	10.772	162.54	363.32
783454	9.79895e+06	9.8228	183.37	10.838	163.26	361.29
783554	9.79895e+06	9.8228	183.46	10.851	163.64	366.3
783654	9.79895e+06	9.8228	183.45	10.966	164.33	363.48
783354	9.79885e+06	9.8228	183.12	10.861	163.26	363.43
783454	9.79885e+06	9.8228	183.17	10.883	163.66	363.6
783554	9.79885e+06	9.8228	183.27	10.882	164.07	363.05
783454	9.79875e+06	9.8228	190.93	10.957	164.08	363.87
783554	9.79875e+06	9.8228	191.08	10.934	164.26	365.8
783554	9.79865e+06	9.8228	192.59	11.002	164.63	362.89
783554	9.79815e+06	9.8228	194.2	10.878	164.19	366.82
783554	9.79805e+06	9.8228	82.332	10.859	164.17	363.7
783454	9.79795e+06	9.8228	182.84	10.777	163.33	362.39
783554	9.79795e+06	9.8228	182.93	10.857	164.01	362.87
783454	9.79785e+06	9.8228	190.72	10.766	163.31	363.98
783454	9.79695e+06	9.8228	181.59	10.803	168.28	360.76
783454	9.79685e+06	9.8228	182.47	10.82	168.36	361.07
783554	9.79685e+06	9.8228	183.99	10.799	167.87	361.68
783654	9.79685e+06	9.8228	184.02	10.759	167.2	361.99
783454	9.79675e+06	9.8228	183.51	10.805	168.39	360.82
783554	9.79675e+06	9.8228	183.52	10.786	167.95	361.57
783654	9.79675e+06	9.8228	183.59	10.746	167.31	361.81
783454	9.79665e+06	9.8228	177.5	10.806	168.46	360.77
783554	9.79665e+06	9.8228	177.42	10.787	167.94	361.21
783654	9.79665e+06	9.8228	176.19	10.759	167.38	362
783754	9.79665e+06	9.8228	178.57	10.653	166.36	361.41
783454	9.79655e+06	9.8228	199.3	10.807	168.44	360.77
783554	9.79655e+06	9.8228	198.83	10.793	168.01	361.49
783654	9.79655e+06	9.8228	199.23	10.758	167.39	361.81
783554	9.79645e+06	9.8228	191.17	10.793	168.04	361.23
783654	9.79645e+06	9.8228	191.26	10.756	167.42	361.83
783554	9.79635e+06	9.8228	184.38	10.786	167.98	361.49
783654	9.79635e+06	9.8228	184.2	10.753	167.35	361.79
783554	9.79625e+06	9.8228	86.891	10.777	167.69	361.76
783654	9.79625e+06	9.8228	87.796	10.719	167.1	362.02
783554	9.79615e+06	9.8228	189.58	10.756	167.58	361.68
783654	9.79615e+06	9.8228	189.45	10.699	167.01	361.79
780454	9.79605e+06	9.8228	192.04	5.9383	92.59	228.37
780454	9.79595e+06	9.8228	191.32	11.065	168.29	359.99
780554	9.79595e+06	9.8228	191.27	11.23	168.78	360.06
780354	9.79585e+06	9.8228	189.65	11.066	168.3	359.96
780454	9.79585e+06	9.8228	190.64	11.129	168.46	359.99
780554	9.79585e+06	9.8228	190.76	11.297	169.01	359.6
780354	9.79575e+06	9.8228	141.88	11.15	168.52	360.17
780454	9.79575e+06	9.8228	140.45	11.252	168.89	359.54
780554	9.79575e+06	9.8228	140.32	11.291	169.03	358.75
780254	9.79565e+06	9.8228	183.21	11.182	168.61	360.03
780354	9.79565e+06	9.8228	183.21	11.235	168.82	359.82
780454	9.79565e+06	9.8228	183.12	11.269	168.96	359.02
780554	9.79565e+06	9.8228	183.06	11.292	169	358.41
780154	9.79555e+06	9.8228	180.57	11.221	168.75	360.01
780254	9.79555e+06	9.8228	182.24	11.24	168.86	359.39
780354	9.79555e+06	9.8228	182.48	11.264	168.93	358.77
780454	9.79555e+06	9.8228	182.83	11.282	168.98	357.73
780554	9.79555e+06	9.8228	182.98	11.293	168.93	356.84
780154	9.79545e+06	9.8228	179.48	11.303	169.05	358.88
780254	9.79545e+06	9.8228	178.46	11.296	169.09	359.02
780354	9.79545e+06	9.8228	178.71	11.277	168.96	357.69
780454	9.79545e+06	9.8228	178.79	11.295	168.91	357.01
780554	9.79545e+06	9.8228	178.96	11.305	168.79	356
780054	9.79535e+06	9.8228	192.52	11.313	169.05	358.03
780154	9.79535e+06	9.8228	192.2	11.295	168.92	356.56
780254	9.79535e+06	9.8228	191.92	11.28	168.89	356.88
780354	9.79535e+06	9.8228	192.44	11.276	168.88	356.75
780454	9.79535e+06	9.8228	179.75	11.293	168.74	355.36
780554	9.79535e+06	9.8228	179.77	11.289	168.49	353.86
779954	9.79525e+06	9.8228	190.54	11.317	168.87	355.92
780054	9.79525e+06	9.8228	190.43	11.309	168.66	354.24
780154	9.79525e+06	9.8228	190.65	11.287	168.51	353.55
780254	9.79525e+06	9.8228	190.59	11.285	168.59	354.67
780354	9.79525e+06	9.8228	190.76	11.299	168.76	355.36
780454	9.79525e+06	9.8228	190.68	11.274	168.42	353.62
780554	9.79525e+06	9.8228	190.32	11.241	168.03	352.08
780654	9.79525e+06	9.8228	189.88	11.201	167.67	351.47
779954	9.79515e+06	9.8228	153.93	11.297	168.39	352.88
780054	9.79515e+06	9.8228	153.93	11.274	167.97	351.55
780154	9.79515e+06	9.8228	153.93	11.265	167.85	350.96
780254	9.79515e+06	9.8228	174.73	11.275	168.06	351.43
780354	9.79515e+06	9.8228	175.63	11.278	168.32	352.98
780454	9.79515e+06	9.8228	176.14	11.291	168.36	353.49
780554	9.79515e+06	9.8228	175.59	11.192	167.81	351.97
780654	9.79515e+06	9.8228	175.5	11.146	167.47	350.84
779754	9.79505e+06	9.8228	192.82	11.286	168.09	352.01
779854	9.79505e+06	9.8228	192.89	11.278	167.94	352.41
779954	9.79505e+06	9.8228	193.01	11.271	167.79	350.86
780054	9.79505e+06	9.8228	193.18	11.24	167.29	349.29
780154	9.79505e+06	9.8228	193.69	11.226	166.88	348.01
780254	9.79505e+06	9.8228	193.91	11.231	167.08	347.9
780354	9.79505e+06	9.8228	194.85	11.261	167.74	350.4
779254	9.79495e+06	9.8228	190.93	11.281	168.12	352.28
779354	9.79495e+06	9.8228	190.96	11.28	168.17	352.45
779454	9.79495e+06	9.8228	190.91	11.297	168.35	352.76
779554	9.79495e+06	9.8228	190.85	11.266	167.64	350.46
779654	9.79495e+06	9.8228	190.73	11.236	167.07	348.3
779754	9.79495e+06	9.8228	190.9	11.222	166.79	347.35
779854	9.79495e+06	9.8228	189.99	11.207	166.64	346.17
778654	9.79485e+06	9.8228	181.96	11.292	168.46	353.66
778754	9.79485e+06	9.8228	182.01	11.286	168.3	353.09
778854	9.79485e+06	9.8228	180.95	11.263	168.24	351.83
778954	9.79485e+06	9.8228	182.26	11.266	168.45	353.75
779054	9.79485e+06	9.8228	182.69	11.242	168.41	354.59
779154	9.79485e+06	9.8228	182.94	11.275	168.21	352.89
779254	9.79485e+06	9.8228	183.12	11.238	167.44	350.11
779354	9.79485e+06	9.8228	183.28	11.232	167.15	348.66
779454	9.79485e+06	9.8228	183.13	11.246	167.44	349.39
778454	9.79475e+06	9.8228	189.66	11.293	168.59	354.25
778554	9.79475e+06	9.8228	188.93	11.282	168.42	353.4
778654	9.79475e+06	9.8228	191.62	11.257	167.97	351.68
778754	9.79475e+06	9.8228	191.12	11.224	167.68	350.75
778854	9.79475e+06	9.8228	190.76	11.229	167.75	350.64
778954	9.79475e+06	9.8228	190.82	11.224	168	351.6
779054	9.79475e+06	9.8228	179.6	11.186	168.09	352.82
779154	9.79475e+06	9.8228	179.75	11.272	168.1	352.08
779254	9.79475e+06	9.8228	179.78	11.221	167.25	349.12
778254	9.79465e+06	9.8228	198.69	11.308	168.81	355.23
778354	9.79465e+06	9.8228	199.15	11.291	168.33	353.06
778454	9.79465e+06	9.8228	195.43	11.261	167.96	349.97
778554	9.79465e+06	9.8228	196.07	11.247	167.8	349.23
778654	9.79465e+06	9.8228	196.25	11.209	167.5	349.1
778754	9.79465e+06	9.8228	196.65	11.172	167.1	349.36
778854	9.79465e+06	9.8228	196.76	11.191	167.08	348.25
778954	9.79465e+06	9.8228	196.26	11.229	167.59	349.93
779054	9.79465e+06	9.8228	153.93	11.238	167.82	350.56
779154	9.79465e+06	9.8228	153.93	11.236	167.81	351.52
779254	9.79465e+06	9.8228	153.93	11.206	167.21	349.03
779354	9.79465e+06	9.8228	172.38	11.181	166.72	346.86
778154	9.79455e+06	9.8228	188.63	11.31	168.86	355.74
778254	9.79455e+06	9.8228	189.17	11.297	168.53	353.64
778354	9.79455e+06	9.8228	190.36	11.266	167.86	350.77
778454	9.79455e+06	9.8228	101.74	11.229	167.36	349.44
778554	9.79455e+06	9.8228	102.41	11.191	167.14	348.7
778654	9.79455e+06	9.8228	193.26	11.173	167.14	349.12
778754	9.79455e+06	9.8228	193.43	11.141	166.87	348.81
778854	9.79455e+06	9.8228	193.6	11.113	166.55	347.93
778954	9.79455e+06	9.8228	193.54	11.213	167.12	348.64
779054	9.79455e+06	9.8228	193.86	11.193	167.37	349.62
779154	9.79455e+06	9.8228	194.03	11.151	167.4	350.81
779254	9.79455e+06	9.8228	194.72	11.168	167.16	349.7
779354	9.79455e+06	9.8228	194.9	11.153	166.84	347.06
777754	9.79445e+06	9.8228	138.94	11.287	168.98	359.69
777854	9.79445e+06	9.8228	138.96	11.281	168.99	358.86
777954	9.79445e+06	9.8228	191.04	11.303	169.05	357.75
778054	9.79445e+06	9.8228	190.98	11.304	168.9	356.22
778154	9.79445e+06	9.8228	191.07	11.303	168.69	354.38
778254	9.79445e+06	9.8228	190.98	11.277	168.2	351.82
778354	9.79445e+06	9.8228	191.01	11.236	167.42	349.44
778454	9.79445e+06	9.8228	190.95	11.184	166.79	347.97
779054	9.79445e+06	9.8228	191	11.177	166.97	348.24
779154	9.79445e+06	9.8228	189.6	11.165	167.18	349.27
779254	9.79445e+06	9.8228	190	11.135	167.06	349.07
779354	9.79445e+06	9.8228	189.81	11.144	166.82	348.57
777454	9.79435e+06	9.8228	182.63	9.4626	129.29	304.76
777554	9.79435e+06	9.8228	182.66	9.5348	129.59	306.26
777654	9.79435e+06	9.8228	182.72	9.6038	129.9	306.68
777754	9.79435e+06	9.8228	181.41	11.304	169.05	358.58
777854	9.79435e+06	9.8228	181.98	11.301	169	357.23
777954	9.79435e+06	9.8228	182.07	11.306	168.89	356.29
778054	9.79435e+06	9.8228	182.08	11.286	168.54	354.4
778154	9.79435e+06	9.8228	181.85	11.273	168.25	353.14
778254	9.79435e+06	9.8228	141	11.255	167.9	351.02
778354	9.79435e+06	9.8228	140.98	11.213	167.2	349.42
777154	9.79425e+06	9.8228	179.01	9.4156	129.04	303.98
777254	9.79425e+06	9.8228	179.14	9.4256	129.11	304.28
777354	9.79425e+06	9.8228	179.17	9.477	129.35	304.14
777454	9.79425e+06	9.8228	179.19	9.5576	129.7	306.23
777554	9.79425e+06	9.8228	179.13	9.6213	129.96	307.33
777654	9.79425e+06	9.8228	179	9.686	130.23	307.97
777754	9.79425e+06	9.8228	178.39	11.299	168.97	357.18
777854	9.79425e+06	9.8228	179.31	11.297	168.83	356
777954	9.79425e+06	9.8228	179.41	11.285	168.62	354.69
778054	9.79425e+06	9.8228	179.58	11.271	168.24	352.71
778154	9.79425e+06	9.8228	179.22	11.245	167.85	351.08
778254	9.79425e+06	9.8228	179.82	11.212	167.51	350.26
778354	9.79425e+06	9.8228	178.3	11.185	167.05	349.35
777154	9.79415e+06	9.8228	190.81	9.4706	129.42	305.47
777254	9.79415e+06	9.8228	190.65	9.5028	129.5	305.86
777354	9.79415e+06	9.8228	190.58	9.5674	129.74	306.68
777454	9.79415e+06	9.8228	190.27	9.6422	130.06	307.58
777554	9.79415e+06	9.8228	190.01	9.6926	130.27	308.18
777654	9.79415e+06	9.8228	189.64	9.7518	130.5	308.62
777754	9.79415e+06	9.8228	189.99	11.287	168.82	355.93
777854	9.79415e+06	9.8228	189.71	11.275	168.58	354.75
777954	9.79415e+06	9.8228	189.23	11.249	168.34	351.86
778054	9.79415e+06	9.8228	191.4	11.237	167.87	351.81
778154	9.79415e+06	9.8228	191.08	11.192	167.42	350.51
778254	9.79415e+06	9.8228	190.42	11.178	167.11	349.4
776954	9.79405e+06	9.8228	194.84	9.4877	129.5	305.7
777254	9.79405e+06	9.8228	172.68	9.4885	129.38	305.7
777354	9.79405e+06	9.8228	172.58	9.5694	129.78	306.72
777454	9.79405e+06	9.8228	174.43	9.6674	130.22	307.75
777554	9.79405e+06	9.8228	175.17	9.7226	130.44	308.47
777654	9.79405e+06	9.8228	175.63	9.7805	130.61	309.51
777754	9.79405e+06	9.8228	190.54	11.243	168.59	355.29
777854	9.79405e+06	9.8228	190.66	11.229	168.36	354.35
777954	9.79405e+06	9.8228	190.75	11.206	168.16	353.27
778054	9.79405e+06	9.8228	191.16	11.218	167.92	351.69
778154	9.79405e+06	9.8228	190.52	11.218	167.63	350.84
778254	9.79405e+06	9.8228	190.96	11.187	167.11	349.34
776854	9.79395e+06	9.8228	174.13	9.4744	129.32	305.7
776954	9.79395e+06	9.8228	175.46	9.4799	129.42	305.87
777154	9.79395e+06	9.8228	189.87	9.3607	128.79	303.72
777254	9.79395e+06	9.8228	190.62	9.4144	129.02	304.46
777354	9.79395e+06	9.8228	190.42	9.5087	129.49	305.09
777454	9.79395e+06	9.8228	190.18	9.6324	130.02	306.91
777554	9.79395e+06	9.8228	190.74	9.7055	130.33	308.16
777654	9.79395e+06	9.8228	190.31	9.7614	130.52	309.36
777754	9.79395e+06	9.8228	190.62	11.265	168.74	355.9
777854	9.79395e+06	9.8228	190.79	11.281	168.7	354.61
777954	9.79395e+06	9.8228	190.72	11.268	168.56	353.63
778054	9.79395e+06	9.8228	190.68	11.283	168.43	353.74
778154	9.79395e+06	9.8228	190.59	11.272	168.12	352.3
776754	9.79385e+06	9.8228	191.69	9.2884	128.34	302.74
776854	9.79385e+06	9.8228	191.37	9.3754	128.81	303.94
776954	9.79385e+06	9.8228	190.45	9.4251	129.13	304.94
777154	9.79385e+06	9.8228	190.97	9.2735	128.39	302.64
777254	9.79385e+06	9.8228	191.55	9.3504	128.7	302.62
777354	9.79385e+06	9.8228	179.86	9.4511	129.22	304.43
777454	9.79385e+06	9.8228	178.79	9.5793	129.79	306.53
777554	9.79385e+06	9.8228	178.78	9.6652	130.16	307.7
777654	9.79385e+06	9.8228	178.76	11.285	168.98	358.03
777754	9.79385e+06	9.8228	179.02	11.308	169.04	357.42
777854	9.79385e+06	9.8228	178.99	11.307	168.97	356.98
777954	9.79385e+06	9.8228	178.96	11.3	168.87	356.48
778054	9.79385e+06	9.8228	179.03	11.299	168.76	355.54
776354	9.79375e+06	9.8228	178.91	8.9854	126.64	297.41
776454	9.79375e+06	9.8228	178.78	9.0328	126.92	298.16
776554	9.79375e+06	9.8228	178.62	9.0612	127.08	298.61
776654	9.79375e+06	9.8228	179.36	9.0572	127.04	299.26
776754	9.79375e+06	9.8228	179.62	9.1194	127.42	300.18
776854	9.79375e+06	9.8228	179.75	9.303	128.46	302.86
776954	9.79375e+06	9.8228	179.66	9.327	128.65	303.39
777054	9.79375e+06	9.8228	178.49	9.2903	128.38	302.62
777154	9.79375e+06	9.8228	178.56	9.1942	127.9	300.61
777254	9.79375e+06	9.8228	178.58	9.2818	128.34	301.79
777354	9.79375e+06	9.8228	178.7	9.4001	128.95	304.18
777454	9.79375e+06	9.8228	178.72	9.5178	129.54	306.05
777554	9.79375e+06	9.8228	178.68	9.5668	129.76	306.68
777654	9.79375e+06	9.8228	180.51	11.277	168.92	359.78
777754	9.79375e+06	9.8228	180.73	11.291	168.96	359.83
777854	9.79375e+06	9.8228	182.13	11.302	169.05	359.08
776354	9.79365e+06	9.8228	178.89	8.8717	125.95	294.17
776454	9.79365e+06	9.8228	179.23	8.9219	126.29	294.74
776554	9.79365e+06	9.8228	179.42	8.9218	126.26	297.24
776654	9.79365e+06	9.8228	179.62	8.9396	126.41	296.81
776754	9.79365e+06	9.8228	179.65	9.0662	127.1	299.27
776854	9.79365e+06	9.8228	179.73	9.2399	128.12	302.2
776954	9.79365e+06	9.8228	178.47	9.2475	128.16	302.15
777054	9.79365e+06	9.8228	178.62	9.1901	127.83	300.66
777154	9.79365e+06	9.8228	178.54	9.1243	127.51	298.55
777254	9.79365e+06	9.8228	178.59	9.2334	128.06	301
777354	9.79365e+06	9.8228	178.58	9.3545	128.72	303.55
777454	9.79365e+06	9.8228	178.39	9.4528	129.23	305.33
777554	9.79365e+06	9.8228	180.28	9.4831	129.37	305.51
777654	9.79365e+06	9.8228	181.2	11.251	168.69	360.49
777754	9.79365e+06	9.8228	181.94	11.275	168.76	360.74
776354	9.79355e+06	9.8228	180.82	8.7581	125.22	291.55
776454	9.79355e+06	9.8228	181.98	8.7949	125.45	292.76
776554	9.79355e+06	9.8228	182.16	8.8087	125.57	292.08
776654	9.79355e+06	9.8228	182.49	8.8605	125.87	293.37
776754	9.79355e+06	9.8228	182.91	8.998	126.67	298.5
776854	9.79355e+06	9.8228	183.31	9.1379	127.56	300.55
776954	9.79355e+06	9.8228	183.14	9.1374	127.56	300.63
777054	9.79355e+06	9.8228	183.07	9.0781	127.19	299.34
777154	9.79355e+06	9.8228	182.62	9.0551	127.1	298.07
777254	9.79355e+06	9.8228	182.23	9.1757	127.73	300.54
777354	9.79355e+06	9.8228	182.01	9.2931	128.4	302.6
777454	9.79355e+06	9.8228	182.54	9.3709	128.86	304.05
777554	9.79355e+06	9.8228	182.86	9.3899	128.93	304.41
777654	9.79355e+06	9.8228	182.91	11.225	168.37	361.13
776354	9.79345e+06	9.8228	183.07	8.6073	124.28	287.39
776454	9.79345e+06	9.8228	183.16	8.6323	124.42	292.42
776554	9.79345e+06	9.8228	182.82	8.6755	124.67	291.81
776654	9.79345e+06	9.8228	182.71	8.7541	125.18	294.14
776754	9.79345e+06	9.8228	181.69	8.8842	125.98	296.08
776854	9.79345e+06	9.8228	182.21	8.9991	126.73	298.52
776954	9.79345e+06	9.8228	182.73	9.0036	126.76	298.36
777054	9.79345e+06	9.8228	182.86	8.9356	126.34	297.23
777154	9.79345e+06	9.8228	182.76	8.9631	126.51	296.06
777254	9.79345e+06	9.8228	182.93	9.1	127.31	298.41
777354	9.79345e+06	9.8228	141.09	9.2198	128.01	301.35
777454	9.79345e+06	9.8228	140.83	9.2674	128.3	302.45
780254	9.78515e+06	14.885	200.49	12.956	171.26	371.75
780354	9.78515e+06	14.892	200.54	12.954	171.24	371.78
780454	9.78515e+06	14.884	200.31	12.955	171.28	371.59
780154	9.78505e+06	14.838	200.07	12.948	171.15	371.22
780254	9.78505e+06	14.851	200.26	12.947	171.17	371.43
780354	9.78505e+06	14.814	199.5	12.95	171.22	370.72
780454	9.78505e+06	14.755	199.19	12.954	171.28	370.47
780154	9.78495e+06	14.824	200.34	12.917	170.98	371.32
780254	9.78495e+06	14.795	200.22	12.947	171.16	371.38
780354	9.78495e+06	14.714	199.06	12.947	171.19	370.25
780454	9.78495e+06	14.749	199.68	12.96	171.31	370.99
780054	9.78485e+06	14.671	199.71	12.936	171.02	370.73
780154	9.78485e+06	14.727	199.1	12.939	171.05	370.15
780254	9.78485e+06	14.719	199.43	12.951	171.2	370.63
780354	9.78485e+06	14.715	199.6	12.953	171.25	370.85
780454	9.78485e+06	14.023	190.68	12.145	160.25	350.93
779854	9.78475e+06	14.712	200.16	12.949	171.19	371.35
779954	9.78475e+06	14.857	200.22	12.95	171.2	371.42
780054	9.78475e+06	14.697	200.11	12.948	171.21	371.32
780154	9.78475e+06	14.72	199.85	12.953	171.26	371.11
780254	9.78475e+06	14.75	200.07	12.955	171.29	371.36
780354	9.78475e+06	14.693	199.56	12.96	171.35	370.91
780454	9.78475e+06	13.9	188.98	12.15	160.41	349.39
779554	9.78465e+06	14.726	199.77	12.938	171.11	370.88
779654	9.78465e+06	14.712	199.86	12.946	171.22	371.08
779754	9.78465e+06	14.729	199.77	12.95	171.29	371.06
779854	9.78465e+06	14.73	199.89	12.964	171.43	371.32
779954	9.78465e+06	14.688	199.52	12.955	171.38	370.9
780054	9.78465e+06	14.679	199.36	12.95	171.39	370.75
780154	9.78465e+06	14.708	199.78	12.949	171.43	371.21
780254	9.78465e+06	14.699	199.53	12.957	171.5	371.03
780354	9.78465e+06	14.89	200.11	12.961	171.52	371.63
779254	9.78455e+06	14.65	199.05	12.95	171.25	370.3
779354	9.78455e+06	14.733	199.98	12.947	171.25	371.23
779454	9.78455e+06	14.711	199.83	12.951	171.31	371.14
779554	9.78455e+06	14.742	200.11	12.954	171.34	371.45
779654	9.78455e+06	14.748	199.95	12.97	171.46	371.41
779754	9.78455e+06	14.77	200.25	12.971	171.5	371.75
779854	9.78455e+06	14.754	199.71	12.973	171.61	371.32
779954	9.78455e+06	14.719	199.8	12.968	171.66	371.46
780054	9.78455e+06	14.675	199.2	12.956	171.65	370.85
780154	9.78455e+06	14.757	200.09	12.962	171.75	371.84
780254	9.78455e+06	14.746	199.98	12.963	171.76	371.74
780354	9.78455e+06	14.933	200.18	12.982	171.83	372.01
778954	9.78445e+06	9.3745	153.57	8.3233	142.07	295.64
779054	9.78445e+06	14.68	199.03	12.956	171.36	370.39
779154	9.78445e+06	14.714	199.27	12.965	171.44	370.71
779254	9.78445e+06	14.788	200.37	12.967	171.49	371.86
779354	9.78445e+06	14.74	199.74	12.967	171.57	371.31
779454	9.78445e+06	14.367	195.19	12.97	171.65	366.84
779554	9.78445e+06	14.863	199.29	12.973	171.64	370.93
779654	9.78445e+06	14.741	199.85	12.983	171.68	371.53
779754	9.78445e+06	14.784	199.97	12.98	171.72	371.69
779854	9.78445e+06	14.816	200.26	12.983	171.86	372.12
779954	9.78445e+06	14.83	200.58	12.963	171.93	372.51
780054	9.78445e+06	14.807	200.39	12.971	172.05	372.44
780154	9.78445e+06	14.772	199.97	12.985	172.09	372.06
780254	9.78445e+06	14.8	200.31	13.001	172.16	372.47
780354	9.78445e+06	14.871	198.55	12.999	172.13	370.68
778854	9.78435e+06	9.2751	152.57	8.376	142.21	294.78
778954	9.78435e+06	9.3624	153.83	8.2239	141.92	295.75
779054	9.78435e+06	9.343	153.52	8.175	141.82	295.34
779154	9.78435e+06	14.781	200.19	12.977	171.57	371.76
779254	9.78435e+06	14.807	200.08	12.982	171.68	371.76
779354	9.78435e+06	14.827	200.43	12.986	171.79	372.22
779454	9.78435e+06	14.77	199.69	12.991	171.88	371.57
779554	9.78435e+06	14.928	200.4	12.989	171.83	372.23
779654	9.78435e+06	14.753	200.11	12.996	171.85	371.96
779754	9.78435e+06	14.785	199.64	12.991	171.92	371.56
779854	9.78435e+06	14.837	200.32	12.982	172.05	372.37
779954	9.78435e+06	14.874	200.8	12.987	172.2	373
780054	9.78435e+06	14.762	199.49	13.007	172.32	371.81
780154	9.78435e+06	14.802	199.98	13.02	172.33	372.31
778754	9.78425e+06	9.3611	153.49	8.3165	142.09	295.58
778854	9.78425e+06	9.3107	153.37	8.3872	142.3	295.67
778954	9.78425e+06	9.326	153.45	8.166	141.85	295.3
779054	9.78425e+06	9.2978	153.37	8.149	141.86	295.23
779154	9.78425e+06	9.2905	153.14	8.1514	141.84	294.98
779254	9.78425e+06	14.853	200.71	12.994	171.8	372.51
779354	9.78425e+06	14.847	200.47	12.994	171.92	372.39
779454	9.78425e+06	14.638	196.89	13.008	172.11	369
779554	9.78425e+06	14.953	200.41	12.996	172.03	372.44
779654	9.78425e+06	14.922	199.86	12.998	171.98	371.84
779754	9.78425e+06	14.86	200.76	12.997	172.05	372.81
779854	9.78425e+06	14.921	201.09	12.974	172.08	373.17
779954	9.78425e+06	14.912	200.82	12.997	172.35	373.17
780054	9.78425e+06	14.851	200.85	13.019	172.45	373.3
778654	9.78415e+06	9.364	153.43	8.3371	142.13	295.56
778754	9.78415e+06	9.3274	153.74	8.3314	142.22	295.96
778854	9.78415e+06	9.3099	153.58	8.2916	142.15	295.73
778954	9.78415e+06	9.3469	153.9	8.1565	141.89	295.79
779054	9.78415e+06	9.3369	153.53	8.1261	141.78	295.31
779154	9.78415e+06	9.3104	152.53	8.1113	141.66	294.19
779254	9.78415e+06	9.2525	153.1	8.2106	141.94	295.04
779354	9.78415e+06	9.2335	152.55	8.358	142.23	294.78
779454	9.78415e+06	14.909	200.85	13.014	172.22	373.07
779554	9.78415e+06	14.992	200.34	12.996	172.27	372.61
779654	9.78415e+06	14.983	200.67	12.997	172.18	372.85
779754	9.78415e+06	14.869	200.88	13	172.2	373.08
779854	9.78415e+06	14.93	200.99	12.994	172.36	373.35
778454	9.78405e+06	9.3743	153.54	8.2916	141.96	295.5
778554	9.78405e+06	9.3836	154.16	8.3265	142.2	296.36
778654	9.78405e+06	9.4041	154.03	8.3038	142.09	296.12
778754	9.78405e+06	9.3408	153	8.2868	142.08	295.08
778854	9.78405e+06	9.3251	153.38	8.2382	142.02	295.4
778954	9.78405e+06	9.3836	153.54	8.2094	141.94	295.48
779054	9.78405e+06	9.4069	153.68	8.1685	141.83	295.51
779154	9.78405e+06	9.3345	152.61	8.1488	141.75	294.36
779254	9.78405e+06	9.2736	152.41	8.2253	141.95	294.36
779354	9.78405e+06	9.2451	152.74	8.3935	142.34	295.08
779454	9.78405e+06	9.2397	152.67	8.4734	142.44	295.11
779554	9.78405e+06	14.867	200.7	13.024	172.47	373.17
779654	9.78405e+06	15.039	201	12.996	172.41	373.41
779754	9.78405e+06	14.881	201.11	12.974	172.34	373.45
778354	9.78395e+06	9.3366	153.43	8.2688	142	295.43
778454	9.78395e+06	9.3476	153.81	8.2515	141.88	295.69
778554	9.78395e+06	9.3412	153.54	8.2461	142.03	295.57
778654	9.78395e+06	9.4148	153.76	8.2466	141.99	295.75
778754	9.78395e+06	9.3568	153.63	8.2562	142.03	295.66
778854	9.78395e+06	9.34	153.63	8.2919	142.15	295.78
778954	9.78395e+06	9.398	154.01	8.2553	142.07	296.08
779054	9.78395e+06	8.5223	146.99	8.2761	142.07	289.06
779154	9.78395e+06	9.4116	154.48	8.2484	142.1	296.58
779254	9.78395e+06	9.315	153.62	8.3229	142.15	295.77
779354	9.78395e+06	9.2691	153.16	8.4216	142.33	295.49
779454	9.78395e+06	9.2481	152.63	8.521	142.54	295.17
779554	9.78395e+06	14.911	200.93	13.009	172.51	373.44
779654	9.78395e+06	14.847	200.24	12.989	172.53	372.77
779754	9.78395e+06	14.857	200.61	12.948	172.45	373.06
778854	9.78385e+06	9.3291	153.05	8.4703	142.52	295.57
775954	9.75885e+06	14.462	194.8	12.754	171.16	365.96
776054	9.75885e+06	14.497	195.42	12.767	171.34	366.76
775854	9.75875e+06	14.457	195.27	12.733	170.89	366.16
775954	9.75875e+06	14.489	195.39	12.754	171.19	366.58
776054	9.75875e+06	14.505	195.39	12.772	171.41	366.8
776154	9.75875e+06	14.536	195.36	12.773	171.52	366.88
775854	9.75865e+06	14.439	195.8	12.741	171.01	366.81
775954	9.75865e+06	14.466	195.23	12.761	171.32	366.55
776054	9.75865e+06	14.513	195.17	12.775	171.5	366.67
776154	9.75865e+06	14.587	195.12	12.772	171.48	366.6
775354	9.75855e+06	14.457	194.43	12.684	170.43	364.86
775754	9.75855e+06	14.304	193.62	12.699	170.97	364.59
775854	9.75855e+06	14.445	194.9	12.742	171.26	366.16
775954	9.75855e+06	14.424	194.79	12.777	171.51	366.3
776054	9.75855e+06	14.578	195.14	12.772	171.43	366.57
775254	9.75845e+06	14.486	195.12	12.69	170.51	365.63
775354	9.75845e+06	14.45	194.84	12.687	170.3	365.14
775654	9.75845e+06	14.408	194.59	12.707	171.04	365.63
775754	9.75845e+06	14.356	192.97	12.732	171.47	364.44
775854	9.75845e+06	14.464	192.47	12.769	171.62	364.09
775954	9.75845e+06	14.59	195.15	12.775	171.49	366.64
776054	9.75845e+06	14.597	195.61	12.742	171.2	366.81
775154	9.75835e+06	14.388	193.45	12.678	170.26	363.71
775254	9.75835e+06	14.397	194.47	12.681	170.19	364.66
775354	9.75835e+06	14.413	195.81	12.682	170.22	366.03
775454	9.75835e+06	14.422	196.1	12.693	170.36	366.46
775554	9.75835e+06	14.434	195.98	12.707	170.61	366.59
775654	9.75835e+06	14.521	196.27	12.705	170.99	367.26
775754	9.75835e+06	14.427	192.83	12.736	171.54	364.37
775854	9.75835e+06	14.519	192.95	12.796	171.77	364.72
773154	9.75825e+06	11.852	177.7	10.593	129.87	307.57
773254	9.75825e+06	11.907	178.45	10.631	130.28	308.73
773354	9.75825e+06	11.962	178.62	10.636	130.34	308.96
773454	9.75825e+06	11.92	178.69	10.627	130.23	308.92
775154	9.75825e+06	14.416	194.73	12.669	170.04	364.77
775254	9.75825e+06	14.413	195.41	12.664	169.98	365.39
775354	9.75825e+06	14.382	194.94	12.676	170.12	365.06
775454	9.75825e+06	14.414	195.16	12.69	170.32	365.48
775554	9.75825e+06	14.455	196.18	12.696	170.53	366.71
775654	9.75825e+06	14.527	196.35	12.74	171.07	367.42
775754	9.75825e+06	14.571	195.7	12.747	171.34	367.04
773454	9.75815e+06	11.889	178.29	10.593	129.87	308.16
775054	9.75815e+06	11.904	178.32	10.628	130.29	308.61
775154	9.75815e+06	11.904	178.35	10.608	130.14	308.49
775254	9.75815e+06	11.869	177.02	10.6	130.18	307.2
775354	9.75815e+06	14.394	195.69	12.652	169.85	365.54
775454	9.75815e+06	14.412	196.09	12.666	170.06	366.15
775554	9.75815e+06	14.443	195.65	12.695	170.45	366.1
775654	9.75815e+06	14.127	189.1	11.838	155.88	344.98
775054	9.75805e+06	11.895	178.31	10.597	130.03	308.34
775154	9.75805e+06	11.906	178.08	10.582	129.95	308.03
775254	9.75805e+06	11.894	178.31	10.584	129.96	308.27
775354	9.75805e+06	11.883	178.25	10.605	130.1	308.35
775454	9.75805e+06	14.339	194.21	12.646	169.82	364.03
775154	9.75785e+06	11.869	177.56	10.56	129.74	307.3
775254	9.75785e+06	11.879	177.94	10.56	129.69	307.63
773154	9.75775e+06	11.904	178.1	10.528	129.46	307.56
775054	9.75775e+06	11.899	178.32	10.551	129.66	307.98
775154	9.75775e+06	11.888	178.19	10.548	129.63	307.82
775254	9.75775e+06	11.905	178.18	10.538	129.52	307.7
773154	9.75765e+06	11.902	178.16	10.537	129.51	307.67
774954	9.75765e+06	11.903	178.16	10.544	129.57	307.73
775054	9.75765e+06	11.901	178.16	10.54	129.55	307.71
775154	9.75765e+06	11.878	178.19	10.542	129.57	307.76
775254	9.75765e+06	11.869	177.93	10.538	129.55	307.48
773154	9.75755e+06	11.896	178.22	10.544	129.58	307.8
773254	9.75755e+06	11.904	178.1	10.534	129.49	307.59
773354	9.75755e+06	11.881	177.95	10.533	129.5	307.45
774854	9.75755e+06	11.885	178.14	10.534	129.49	307.63
774954	9.75755e+06	11.891	178.14	10.534	129.48	307.62
775054	9.75755e+06	11.895	178.06	10.533	129.47	307.53
775154	9.75755e+06	11.88	178.16	10.533	129.48	307.64
775254	9.75755e+06	11.876	178.16	10.527	129.44	307.6
775354	9.75755e+06	11.882	178.05	10.518	129.4	307.45
773254	9.75745e+06	11.912	178.17	10.544	129.59	307.76
773354	9.75745e+06	11.905	178.16	10.541	129.56	307.72
774854	9.75745e+06	11.9	177.94	10.521	129.4	307.34
774954	9.75745e+06	11.895	177.99	10.518	129.4	307.39
775054	9.75745e+06	11.896	177.97	10.518	129.4	307.37
775154	9.75745e+06	11.896	177.94	10.516	129.39	307.33
773254	9.75735e+06	14.257	192.46	12.61	169.27	361.73
773354	9.75735e+06	11.903	178.24	10.548	129.64	307.88
774954	9.75735e+06	11.921	177.63	10.519	129.43	307.06
773354	9.75725e+06	14.259	192.38	12.612	169.31	361.69
773554	9.75715e+06	14.25	192.9	12.616	169.32	362.22
774154	9.75715e+06	11.887	178.12	10.532	129.49	307.61
774254	9.75715e+06	11.903	177.84	10.514	129.37	307.21
773654	9.75705e+06	14.285	193.24	12.621	169.41	362.65
773754	9.75705e+06	14.282	193.46	12.611	169.29	362.75
773954	9.75645e+06	9.8228	153.93	7.8694	110.83	264.76
773954	9.75635e+06	9.8228	153.93	7.8694	110.83	264.76
774354	9.75605e+06	14.608	195.15	12.691	171.27	366.42
774254	9.75595e+06	14.77	195.68	12.749	172.17	367.85
774354	9.75595e+06	14.653	194.84	12.734	171.86	366.7
775254	9.75525e+06	14.514	195.49	12.652	170.51	366
775154	9.75515e+06	14.503	192.45	12.666	171.43	363.88
775254	9.75515e+06	14.521	194.29	12.633	170.84	365.13
762554	9.75345e+06	13.585	200.18	12.084	169.66	369.84
762454	9.75335e+06	13.239	196.53	12.097	169.76	366.29
762554	9.75335e+06	13.226	193.28	12.095	169.74	363.02
762954	9.75335e+06	13.288	197.06	12.085	169.69	366.75
763054	9.75335e+06	13.207	194.62	12.092	169.68	364.3
763154	9.75335e+06	13.09	193.08	12.095	169.67	362.75
763254	9.75335e+06	13.048	192.55	12.096	169.67	362.22
763354	9.75335e+06	13.179	194.67	12.091	169.63	364.3
763454	9.75335e+06	13.36	198.75	12.09	169.61	368.36
763554	9.75335e+06	13.383	198.5	12.093	169.62	368.12
758954	9.75325e+06	10.875	186.89	10.423	136.96	323.85
759054	9.75325e+06	10.849	186.23	10.412	137.03	323.26
762454	9.75325e+06	13.021	191.5	12.098	169.71	361.21
762554	9.75325e+06	13.158	190.35	12.089	169.68	360.03
762654	9.75325e+06	13.277	198	12.088	169.65	367.65
762754	9.75325e+06	13.321	198.45	12.085	169.62	368.07
762854	9.75325e+06	13.222	195.29	12.076	169.59	364.88
762954	9.75325e+06	13.376	197.76	12.084	169.59	367.35
763054	9.75325e+06	13.416	198.06	12.077	169.52	367.58
763154	9.75325e+06	13.395	197.52	12.077	169.49	367.01
763254	9.75325e+06	13.4	197.79	12.072	169.46	367.25
763354	9.75325e+06	13.413	197.8	12.076	169.46	367.26
763454	9.75325e+06	13.572	197.79	12.079	169.47	367.26
758954	9.75315e+06	10.873	187.3	10.402	137.01	324.31
759054	9.75315e+06	10.874	187.64	10.399	137.17	324.81
759154	9.75315e+06	11.716	208.12	11.816	158.01	366.13
762454	9.75315e+06	13.047	191.55	12.096	169.67	361.22
762554	9.75315e+06	13.119	193.18	12.093	169.64	362.82
762654	9.75315e+06	13.329	196.2	12.092	169.63	365.83
762954	9.75315e+06	13.402	197.46	12.081	169.48	366.94
763054	9.75315e+06	13.434	197.95	12.085	169.45	367.4
763154	9.75315e+06	13.439	198.07	12.084	169.42	367.49
763254	9.75315e+06	13.44	198.2	12.082	169.39	367.59
763354	9.75315e+06	13.431	197.99	12.08	169.37	367.36
763454	9.75315e+06	12.328	182.1	10.668	134.32	316.42
763554	9.75315e+06	12.339	182.05	10.668	134.34	316.39
763754	9.75315e+06	13.398	197.87	12.082	169.41	367.28
[truncated: 392 more rows]

## Sheet: Molllisols
SOC retrieval for mollisols
UTM COORDINATES		PREDICTED SOC VALUES
X	Y	SOC % (0-30 cm)	SOC Mg/ha (0-30 cm)	SOC % (30-60 cm)	SOC Mg/ha (30-60 cm)	SOC Mg/ha (0-60 cm)
744954	9.81795e+06	6.3962	129.36	6.0218	89.667	219.027
745254	9.81795e+06	6.3345	129.38	5.9497	88.796	218.176
744954	9.81785e+06	6.3817	129.38	6.0075	89.514	218.894
745054	9.81785e+06	6.3441	128.93	5.9861	89.187	218.117
745154	9.81785e+06	6.3318	128.93	5.979	88.952	217.882
745254	9.81785e+06	6.3187	128.87	5.9505	88.699	217.569
743454	9.81775e+06	6.1578	127.48	5.8611	87.944	215.424
743554	9.81775e+06	6.1796	127.74	5.8729	88.019	215.759
743654	9.81775e+06	6.1831	127.75	5.8882	88.032	215.782
743754	9.81775e+06	6.1565	127.55	5.908	88.091	215.641
744954	9.81775e+06	6.3889	129.47	5.9927	89.381	218.851
745054	9.81775e+06	6.3593	129.76	5.9937	89.159	218.919
745154	9.81775e+06	6.3144	128.98	5.9901	88.87	217.85
745254	9.81775e+06	6.3091	128.47	5.9343	88.536	217.006
745354	9.81775e+06	6.3433	128.83	5.8883	88.335	217.165
746054	9.81775e+06	6.2335	128.06	6.0237	89.441	217.501
746154	9.81775e+06	6.2798	128.56	6.0852	89.899	218.459
746254	9.81775e+06	6.3553	129.27	6.1399	90.635	219.905
743454	9.81765e+06	6.1426	127.29	5.8678	87.986	215.276
743554	9.81765e+06	6.1551	127.61	5.875	88.122	215.732
743654	9.81765e+06	6.1824	127.77	5.9055	88.206	215.976
744854	9.81765e+06	6.3905	129.12	5.998	89.418	218.538
744954	9.81765e+06	6.3684	129	6.0108	89.227	218.227
745054	9.81765e+06	6.3729	129.25	5.9784	88.934	218.184
745154	9.81765e+06	6.3157	128.76	5.9644	88.75	217.51
745254	9.81765e+06	6.293	128.91	5.9424	88.49	217.4
745354	9.81765e+06	6.352	128.95	5.8819	88.251	217.201
746054	9.81765e+06	6.2319	128.15	6.0148	89.371	217.521
743454	9.81755e+06	6.1431	127.32	5.8595	87.939	215.259
744754	9.81755e+06	6.4056	131.44	6.0093	89.574	221.014
744854	9.81755e+06	6.3634	128.95	6.0011	89.272	218.222
744954	9.81755e+06	6.3511	128.83	5.9961	89	217.83
745054	9.81755e+06	6.3577	129.1	5.9499	88.713	217.813
745154	9.81755e+06	6.3538	128.86	5.9268	88.599	217.459
745254	9.81755e+06	6.2888	128.82	5.9347	88.451	217.271
745354	9.81755e+06	6.2997	128.47	5.8782	88.169	216.639
745454	9.81755e+06	6.1444	127.09	5.8765	88.128	215.218
745554	9.81755e+06	6.1435	127.13	5.882	88.173	215.303
745754	9.81755e+06	6.1615	127.5	5.9164	88.448	215.948
745854	9.81755e+06	6.1743	127.61	5.9288	88.621	216.231
745954	9.81755e+06	6.2006	127.82	6.0107	89.069	216.889
746054	9.81755e+06	6.2276	128.02	6.066	89.45	217.47
744854	9.81745e+06	6.3436	129.64	6.011	89.224	218.864
744954	9.81745e+06	6.304	128.56	5.9772	88.847	217.407
745054	9.81745e+06	6.3157	129.33	5.9146	88.508	217.838
745154	9.81745e+06	6.3326	128.98	5.9129	88.408	217.388
745254	9.81745e+06	6.3304	129.1	5.9159	88.333	217.433
745354	9.81745e+06	6.2904	128.5	5.8874	88.13	216.63
745454	9.81745e+06	6.3416	128.51	5.86	88.019	216.529
745554	9.81745e+06	6.1394	127.74	5.879	88.118	215.858
745654	9.81745e+06	6.1473	127.34	5.9111	88.268	215.608
745754	9.81745e+06	6.1553	127.36	5.9189	88.415	215.775
745854	9.81745e+06	6.1668	127.53	5.9259	88.541	216.071
745954	9.81745e+06	6.177	127.52	5.9806	88.795	216.315
744854	9.81735e+06	6.3701	129	5.9796	89.027	218.027
744954	9.81735e+06	6.3072	128.84	5.9535	88.819	217.659
745054	9.81735e+06	6.2757	128.75	5.9339	88.508	217.258
745154	9.81735e+06	6.3008	128.55	5.9059	88.319	216.869
745254	9.81735e+06	6.3068	128.45	5.8974	88.191	216.641
745354	9.81735e+06	6.303	128.32	5.8827	88.055	216.375
745454	9.81735e+06	6.1422	127.04	5.8427	87.949	214.989
745554	9.81735e+06	6.1381	127.17	5.8651	88.021	215.191
745654	9.81735e+06	6.1432	127.24	5.8988	88.203	215.443
745754	9.81735e+06	6.1489	127.21	5.9023	88.294	215.504
745854	9.81735e+06	6.1557	127.32	5.9168	88.38	215.7
745954	9.81735e+06	6.1638	127.44	5.9535	88.571	216.011
746054	9.81735e+06	6.1807	127.61	6.0033	88.86	216.47
744754	9.81725e+06	6.3518	129.03	5.9679	89.015	218.045
744854	9.81725e+06	6.348	128.86	5.9627	88.825	217.685
744954	9.81725e+06	6.372	129.1	5.9457	88.701	217.801
745054	9.81725e+06	6.2869	129.08	5.9383	88.514	217.594
745154	9.81725e+06	6.2643	128.42	5.9208	88.292	216.712
745254	9.81725e+06	6.2766	128.29	5.8951	88.115	216.405
745354	9.81725e+06	6.3034	128.28	5.8586	87.967	216.247
745454	9.81725e+06	6.1364	127	5.8417	87.909	214.909
745554	9.81725e+06	6.137	127.09	5.8632	87.977	215.067
745654	9.81725e+06	6.1449	127.23	5.892	88.109	215.339
745754	9.81725e+06	6.1437	127.11	5.8933	88.164	215.274
745854	9.81725e+06	6.1505	127.27	5.9092	88.232	215.502
745954	9.81725e+06	6.1513	127.3	5.9422	88.391	215.691
746054	9.81725e+06	6.1624	127.43	5.9799	88.61	216.04
743454	9.81715e+06	6.1365	127.11	5.865	87.847	214.957
743554	9.81715e+06	6.138	127.33	5.8894	87.979	215.309
744654	9.81715e+06	6.3953	129.57	5.9456	88.956	218.526
744754	9.81715e+06	6.3525	128.77	5.958	88.815	217.585
744854	9.81715e+06	6.3215	128.87	5.9616	88.644	217.514
744954	9.81715e+06	6.3588	128.88	5.9087	88.43	217.31
745054	9.81715e+06	6.3207	128.66	5.9189	88.416	217.076
745154	9.81715e+06	6.285	128.47	5.9332	88.296	216.766
745254	9.81715e+06	6.2795	128.31	5.9011	88.088	216.398
745354	9.81715e+06	6.2911	128.22	5.8612	87.932	216.152
745454	9.81715e+06	6.1404	126.93	5.8446	87.86	214.79
745554	9.81715e+06	6.1416	126.96	5.8602	87.888	214.848
745654	9.81715e+06	6.1431	127.24	5.8849	87.971	215.211
745754	9.81715e+06	6.1403	127.1	5.8829	88.004	215.104
745854	9.81715e+06	6.1375	127.04	5.885	88.028	215.068
745954	9.81715e+06	6.1418	127.25	5.9088	88.172	215.422
746054	9.81715e+06	6.1499	127.34	5.9303	88.347	215.687
743454	9.81705e+06	6.1492	127.27	5.8697	87.844	215.114
743554	9.81705e+06	6.1448	127.29	5.8996	87.998	215.288
743854	9.81705e+06	6.3336	128.78	5.9244	88.228	217.008
743954	9.81705e+06	6.3606	128.72	5.9133	88.149	216.869
744054	9.81705e+06	6.3684	129.02	5.8808	88.124	217.144
744154	9.81705e+06	6.1443	127.31	5.858	88.021	215.331
744654	9.81705e+06	6.3855	129.56	5.9409	88.844	218.404
744754	9.81705e+06	6.3329	128.75	5.9648	88.667	217.417
744854	9.81705e+06	6.3385	129.4	5.9533	88.506	217.906
744954	9.81705e+06	6.3479	128.67	5.9079	88.314	216.984
745054	9.81705e+06	6.3487	128.73	5.9166	88.291	217.021
745154	9.81705e+06	6.303	128.42	5.9087	88.199	216.619
745254	9.81705e+06	6.2804	128.34	5.9075	88.069	216.409
745354	9.81705e+06	6.3007	128.23	5.8674	87.888	216.118
745454	9.81705e+06	6.357	128.44	5.8496	87.837	216.277
745554	9.81705e+06	6.3525	128.46	5.8562	87.844	216.304
745654	9.81705e+06	6.1356	127	5.8624	87.859	214.859
745754	9.81705e+06	6.1366	127.13	5.8614	87.906	215.036
745854	9.81705e+06	6.1415	127.25	5.8649	87.981	215.231
745954	9.81705e+06	6.1517	127.47	5.9016	88.169	215.639
746054	9.81705e+06	6.1602	127.5	5.9307	88.362	215.862
743454	9.81695e+06	6.149	127.34	5.8747	87.884	215.224
743554	9.81695e+06	6.1483	127.44	5.8995	88.04	215.48
743654	9.81695e+06	6.1485	127.44	5.8719	88.105	215.545
743754	9.81695e+06	6.3075	128.44	5.9067	88.169	216.609
743854	9.81695e+06	6.3313	128.5	5.9329	88.089	216.589
743954	9.81695e+06	6.3614	128.64	5.9091	88.012	216.652
744054	9.81695e+06	6.1452	127.17	5.9077	88.018	215.188
744154	9.81695e+06	6.142	127.26	5.8996	88.009	215.269
744254	9.81695e+06	6.1452	127.33	5.9026	88.174	215.504
744654	9.81695e+06	6.349	128.82	5.9275	88.673	217.493
744754	9.81695e+06	6.31	128.8	5.9446	88.503	217.303
744854	9.81695e+06	6.3035	128.58	5.916	88.299	216.879
744954	9.81695e+06	6.3305	128.66	5.8862	88.161	216.821
745054	9.81695e+06	6.3392	128.6	5.9027	88.139	216.739
745154	9.81695e+06	6.3197	128.42	5.9156	88.092	216.512
745254	9.81695e+06	6.3042	128.35	5.9059	87.995	216.345
745354	9.81695e+06	6.2977	128.29	5.8555	87.837	216.127
745454	9.81695e+06	6.3396	128.39	5.8322	87.776	216.166
745554	9.81695e+06	6.3608	128.47	5.8265	87.766	216.236
745654	9.81695e+06	6.1402	127.14	5.8602	87.839	214.979
745754	9.81695e+06	6.1414	127.22	5.8746	87.929	215.149
745854	9.81695e+06	6.1449	127.3	5.8863	88.037	215.337
745954	9.81695e+06	6.1526	127.42	5.9222	88.251	215.671
746054	9.81695e+06	6.1651	127.55	5.962	88.501	216.051
743454	9.81685e+06	6.1435	127.55	5.871	87.915	215.465
743554	9.81685e+06	6.146	127.62	5.8695	88.017	215.637
743654	9.81685e+06	6.3491	128.63	5.883	88.057	216.687
743754	9.81685e+06	6.3084	128.56	5.9389	88.107	216.667
743854	9.81685e+06	6.2926	128.28	5.8858	87.889	216.169
743954	9.81685e+06	6.3639	128.6	5.8683	87.837	216.437
744054	9.81685e+06	6.143	127.01	5.8702	87.835	214.845
744154	9.81685e+06	6.1415	127.29	5.9254	87.98	215.27
744254	9.81685e+06	6.1494	127.55	5.9239	88.166	215.716
744554	9.81685e+06	6.1728	127.98	5.9135	88.549	216.529
744654	9.81685e+06	6.325	129.37	5.91	88.54	217.91
744754	9.81685e+06	6.2909	128.72	5.9168	88.368	217.088
744854	9.81685e+06	6.2853	128.63	5.9065	88.207	216.837
744954	9.81685e+06	6.295	128.43	5.8855	88.061	216.491
745054	9.81685e+06	6.3183	128.42	5.8868	87.978	216.398
745154	9.81685e+06	6.3199	128.36	5.8815	87.924	216.284
745254	9.81685e+06	6.3057	128.25	5.8586	87.853	216.103
745354	9.81685e+06	6.2878	128.14	5.8333	87.779	215.919
745554	9.81685e+06	6.1382	127.01	5.8209	87.74	214.75
745654	9.81685e+06	6.1386	127.1	5.8665	87.839	214.939
745754	9.81685e+06	6.1391	127.18	5.8904	87.957	215.137
745854	9.81685e+06	6.147	127.39	5.9002	88.101	215.491
745954	9.81685e+06	6.1572	127.49	5.9174	88.308	215.798
743454	9.81675e+06	6.1385	127.26	5.8715	87.887	215.147
743554	9.81675e+06	6.14	127.1	5.8784	87.968	215.068
743654	9.81675e+06	6.3248	128.5	5.878	87.958	216.458
743754	9.81675e+06	6.3258	128.44	5.882	87.922	216.362
743854	9.81675e+06	6.3061	128.39	5.8675	87.838	216.228
743954	9.81675e+06	6.3446	128.46	5.8337	87.763	216.223
744054	9.81675e+06	6.1479	127.3	5.8411	87.777	215.077
744154	9.81675e+06	6.1459	127.35	5.8963	87.941	215.291
744254	9.81675e+06	6.1443	127.29	5.9133	88.152	215.442
744554	9.81675e+06	6.1683	128.25	5.9017	88.457	216.707
744654	9.81675e+06	6.3343	128.63	5.9047	88.463	217.093
744754	9.81675e+06	6.2943	129.27	5.9236	88.366	217.636
744854	9.81675e+06	6.278	128.41	5.9077	88.165	216.575
744954	9.81675e+06	6.2812	128.3	5.8795	88.011	216.311
745054	9.81675e+06	6.287	128.22	5.8582	87.885	216.105
745154	9.81675e+06	6.2992	128.25	5.8519	87.831	216.081
745254	9.81675e+06	6.3212	128.31	5.835	87.784	216.094
745354	9.81675e+06	6.3072	128.23	5.8244	87.758	215.988
745554	9.81675e+06	6.1569	127.31	5.8216	87.744	215.054
745654	9.81675e+06	6.1451	127.21	5.8761	87.858	215.068
745754	9.81675e+06	6.1449	127.28	5.9212	88.019	215.299
745854	9.81675e+06	6.1509	127.44	5.9214	88.172	215.612
743454	9.81665e+06	6.1411	127.11	5.8533	87.824	214.934
743554	9.81665e+06	6.1417	127.04	5.8706	87.864	214.904
743654	9.81665e+06	6.3419	128.55	5.8578	87.872	216.422
743754	9.81665e+06	6.2986	128.24	5.8797	87.858	216.098
743854	9.81665e+06	6.3355	128.41	5.8488	87.77	216.18
743954	9.81665e+06	6.1457	127.15	5.8273	87.728	214.878
744054	9.81665e+06	6.1482	127.28	5.8683	87.827	215.107
744154	9.81665e+06	6.1464	127.34	5.8765	87.933	215.273
744554	9.81665e+06	6.156	127.39	5.8884	88.334	215.724
744654	9.81665e+06	6.3574	128.93	5.9025	88.384	217.314
744754	9.81665e+06	6.284	128.54	5.9111	88.278	216.818
744854	9.81665e+06	6.2702	128.22	5.8986	88.113	216.333
744954	9.81665e+06	6.2696	128.15	5.8827	87.978	216.128
745054	9.81665e+06	6.2801	128.19	5.8463	87.848	216.038
745154	9.81665e+06	6.2561	128.05	5.8373	87.797	215.847
745254	9.81665e+06	6.1892	127.59	5.8256	87.759	215.349
745554	9.81665e+06	6.161	127.36	5.8296	87.764	215.124
745654	9.81665e+06	6.1438	127.25	5.8928	87.913	215.163
745754	9.81665e+06	6.1446	127.3	5.9328	88.101	215.401
745854	9.81665e+06	6.1535	127.45	5.9416	88.29	215.74
743454	9.81655e+06	6.3442	128.46	5.845	87.769	216.229
743554	9.81655e+06	6.1423	127.06	5.846	87.769	214.829
743654	9.81655e+06	6.3558	128.53	5.8499	87.803	216.333
743754	9.81655e+06	6.3057	128.24	5.8554	87.787	216.027
743854	9.81655e+06	6.3703	128.45	5.8386	87.726	216.176
743954	9.81655e+06	6.1476	127.2	5.8611	87.773	214.973
744054	9.81655e+06	6.1422	127.19	5.8577	87.815	215.005
744154	9.81655e+06	6.1393	127.18	5.8683	87.896	215.076
744654	9.81655e+06	6.159	127.57	5.8767	88.278	215.848
744754	9.81655e+06	6.2684	128.41	5.8874	88.203	216.613
744854	9.81655e+06	6.2507	128.12	5.8914	88.101	216.221
744954	9.81655e+06	6.2374	127.93	5.886	87.981	215.911
745054	9.81655e+06	6.1975	127.66	5.8412	87.841	215.501
745654	9.81655e+06	6.1395	127.16	5.8656	87.879	215.039
745754	9.81655e+06	6.1389	127.23	5.9267	88.065	215.295
743454	9.81645e+06	6.3638	128.45	5.8417	87.738	216.188
743554	9.81645e+06	6.1494	127.36	5.8426	87.756	215.116
743654	9.81645e+06	6.3249	128.37	5.8401	87.763	216.133
743954	9.81645e+06	6.1459	127.08	5.8723	87.776	214.856
744054	9.81645e+06	6.1407	127.08	5.8497	87.78	214.86
744154	9.81645e+06	6.1402	127.18	5.8528	87.84	215.02
744254	9.81645e+06	6.1369	127.14	5.8744	87.913	215.053
743554	9.81635e+06	6.1485	127.02	5.8485	87.747	214.767
743954	9.81635e+06	6.1508	127.14	5.862	87.751	214.891
744054	9.81635e+06	6.1446	127.15	5.849	87.765	214.915
744154	9.81635e+06	6.1421	127.21	5.8533	87.83	215.04
744254	9.81635e+06	6.1422	127.26	5.854	87.884	215.144
744054	9.81625e+06	6.1463	127.17	5.8485	87.764	214.934
744154	9.81625e+06	6.1429	127.2	5.8482	87.816	215.016
744554	9.81545e+06	6.1611	127.66	5.8747	88.266	215.926
744654	9.81545e+06	6.1526	127.35	5.878	88.298	215.648
744754	9.81545e+06	6.5967	140.23	6.4501	96.65	236.88
744454	9.81535e+06	6.1416	127.3	5.8713	88.104	215.404
744554	9.81535e+06	6.153	127.48	5.891	88.241	215.721
744654	9.81535e+06	6.1611	127.78	5.8832	88.321	216.101
744754	9.81535e+06	6.1682	127.61	5.887	88.437	216.047
744354	9.81525e+06	6.1384	127.09	5.8807	87.968	215.058
744454	9.81525e+06	6.14	127.24	5.9031	88.11	215.35
744554	9.81525e+06	6.1566	127.84	5.9334	88.299	216.139
744654	9.81525e+06	6.1699	127.62	5.8986	88.389	216.009
744754	9.81525e+06	6.1855	127.98	5.9028	88.5	216.48
744854	9.81525e+06	6.1935	127.94	5.9045	88.542	216.482
745154	9.81525e+06	6.1972	127.89	5.9053	88.677	216.567
744054	9.81515e+06	6.3515	128.53	5.8914	87.859	216.389
744154	9.81515e+06	6.1465	127.01	5.8781	87.812	214.822
744254	9.81515e+06	6.1418	127.1	5.8814	87.852	214.952
744354	9.81515e+06	6.1378	127.13	5.8679	87.882	215.012
744454	9.81515e+06	6.1844	128.4	5.9159	88.084	216.484
744554	9.81515e+06	6.1476	127.34	5.9505	88.302	215.642
744654	9.81515e+06	6.1662	127.56	5.9245	88.478	216.038
744754	9.81515e+06	6.2103	128.81	5.9291	88.682	217.492
744854	9.81515e+06	6.2139	128.27	5.9197	88.715	216.985
744954	9.81515e+06	6.2389	128.32	5.9264	88.745	217.065
745054	9.81515e+06	6.2196	128.05	5.9059	88.685	216.735
745154	9.81515e+06	6.1911	128	5.9039	88.709	216.709
745254	9.81515e+06	6.2182	128.54	5.9102	88.764	217.304
743854	9.81505e+06	6.3627	128.39	5.8635	87.758	216.148
743954	9.81505e+06	6.1564	126.96	5.8676	87.749	214.709
744054	9.81505e+06	6.1563	127.01	5.856	87.735	214.745
744154	9.81505e+06	6.1499	127.15	5.8363	87.717	214.867
744254	9.81505e+06	6.1462	127.19	5.8592	87.783	214.973
744354	9.81505e+06	6.1439	127.25	5.8775	87.873	215.123
744454	9.81505e+06	6.1439	127.36	5.9127	88.066	215.426
744554	9.81505e+06	6.1495	127.4	5.94	88.284	215.684
744654	9.81505e+06	6.1735	127.82	5.958	88.611	216.431
744754	9.81505e+06	6.1936	127.8	5.9134	88.738	216.538
744854	9.81505e+06	6.209	128.04	5.9107	88.784	216.824
744954	9.81505e+06	6.2587	128.67	5.9127	88.785	217.455
745054	9.81505e+06	6.227	128.13	5.9197	88.823	216.953
745154	9.81505e+06	6.2405	128.16	5.915	88.79	216.95
745254	9.81505e+06	6.2008	128.37	5.9147	88.818	217.188
743654	9.81495e+06	6.2847	128.18	5.8997	87.863	216.043
743754	9.81495e+06	6.291	128.11	5.9083	87.824	215.934
743854	9.81495e+06	6.3637	128.35	5.8662	87.75	216.1
743954	9.81495e+06	6.1652	127.03	5.8589	87.727	214.757
744054	9.81495e+06	6.1557	127.16	5.841	87.705	214.865
744154	9.81495e+06	6.1524	127.21	5.845	87.733	214.943
744254	9.81495e+06	6.1496	127.25	5.862	87.792	215.042
744354	9.81495e+06	6.1448	127.27	5.8904	87.905	215.175
744454	9.81495e+06	6.1494	127.51	5.9119	88.081	215.591
744554	9.81495e+06	6.1534	127.46	5.9533	88.319	215.779
744654	9.81495e+06	6.1809	127.9	6.0122	88.739	216.639
744754	9.81495e+06	6.199	128.1	5.9131	88.777	216.877
744854	9.81495e+06	6.2031	127.89	5.9121	88.816	216.706
744954	9.81495e+06	6.2491	128.27	5.9142	88.823	217.093
745054	9.81495e+06	10.359	175.4	8.2998	118.65	294.05
745154	9.81495e+06	10.348	175.22	8.302	118.65	293.87
745254	9.81495e+06	10.346	175.14	8.3052	118.66	293.8
743354	9.81485e+06	6.2456	128.07	5.8798	88.04	216.11
743454	9.81485e+06	6.245	128.03	5.8537	87.935	215.965
743554	9.81485e+06	6.2553	128	5.8844	87.898	215.898
743654	9.81485e+06	6.2666	127.99	5.9052	87.846	215.836
743754	9.81485e+06	6.2879	128.06	5.9058	87.81	215.87
743854	9.81485e+06	6.3914	128.46	5.8219	87.691	216.151
743954	9.81485e+06	6.1747	127.25	5.8457	87.712	214.962
744054	9.81485e+06	6.1623	127.24	5.8511	87.719	214.959
744154	9.81485e+06	6.1529	127.23	5.8534	87.75	214.98
744254	9.81485e+06	6.149	127.27	5.875	87.824	215.094
744354	9.81485e+06	6.1464	127.32	5.8899	87.929	215.249
744554	9.81485e+06	6.1615	127.55	5.9552	88.407	215.957
744654	9.81485e+06	6.1721	127.63	5.9992	88.676	216.306
744754	9.81485e+06	6.192	127.84	5.9121	88.796	216.636
744854	9.81485e+06	6.2016	127.87	5.9147	88.85	216.72
744954	9.81485e+06	10.347	175	8.3009	118.65	293.65
745054	9.81485e+06	10.361	175.25	8.3003	118.64	293.89
745154	9.81485e+06	10.349	174.95	8.3036	118.66	293.61
745254	9.81485e+06	10.355	175.4	8.3091	118.66	294.06
743054	9.81475e+06	6.2836	128.57	5.8749	88.307	216.877
743154	9.81475e+06	6.2813	128.25	5.8727	88.236	216.486
743454	9.81475e+06	6.231	128.09	5.8659	87.985	216.075
743554	9.81475e+06	6.239	127.93	5.8949	87.93	215.86
743654	9.81475e+06	6.2556	128.04	5.9279	87.88	215.92
743754	9.81475e+06	6.272	127.99	5.8847	87.776	215.766
743854	9.81475e+06	6.1856	127.33	5.8231	87.682	215.012
743954	9.81475e+06	6.1737	127.31	5.8557	87.724	215.034
744054	9.81475e+06	6.1624	127.26	5.8506	87.724	214.984
744154	9.81475e+06	6.1561	127.29	5.8676	87.783	215.073
744254	9.81475e+06	6.1513	127.33	5.8911	87.882	215.212
744354	9.81475e+06	6.1491	127.38	5.8965	87.985	215.365
745154	9.81475e+06	10.35	174.77	8.3164	118.67	293.44
745254	9.81475e+06	10.359	175.36	8.3141	118.66	294.02
745354	9.81475e+06	10.359	175.27	8.3134	118.65	293.92
743154	9.81465e+06	6.2735	128.32	5.8697	88.218	216.538
743254	9.81465e+06	6.2621	128.14	5.8638	88.125	216.265
743354	9.81465e+06	6.2511	128.13	5.8625	88.069	216.199
743454	9.81465e+06	6.2402	128.07	5.8622	88.008	216.078
743554	9.81465e+06	6.2404	127.99	5.8985	87.956	215.946
743654	9.81465e+06	6.2413	127.95	5.9458	87.922	215.872
743754	9.81465e+06	6.2646	128.01	5.8894	87.783	215.793
743854	9.81465e+06	6.1903	127.48	5.8461	87.715	215.195
743954	9.81465e+06	6.1733	127.38	5.8592	87.733	215.113
744054	9.81465e+06	6.1645	127.34	5.8789	87.776	215.116
744154	9.81465e+06	6.1562	127.39	5.9065	87.884	215.274
744254	9.81465e+06	6.1533	127.4	5.901	87.956	215.356
745154	9.81465e+06	10.353	174.67	8.306	118.65	293.32
745254	9.81465e+06	10.363	175.16	8.3012	118.63	293.79
745354	9.81465e+06	10.352	174.96	8.3085	118.65	293.61
743254	9.81455e+06	6.2348	127.98	5.8641	88.137	216.117
743354	9.81455e+06	6.2359	128.06	5.8632	88.083	216.143
743454	9.81455e+06	6.2396	128.12	5.8603	88.023	216.143
743554	9.81455e+06	6.2282	127.91	5.8819	87.971	215.881
743654	9.81455e+06	6.2286	127.94	5.9386	87.95	215.89
743754	9.81455e+06	6.23	127.85	5.9226	87.839	215.689
743854	9.81455e+06	6.1883	127.51	5.8835	87.773	215.283
743954	9.81455e+06	6.1728	127.49	5.9094	87.826	215.316
744054	9.81455e+06	6.1635	127.46	5.912	87.866	215.326
744154	9.81455e+06	6.1561	127.46	5.911	87.955	215.415
744254	9.81455e+06	6.1561	127.49	5.907	88.044	215.534
745254	9.81455e+06	10.369	175.18	8.3091	118.64	293.82
745354	9.81455e+06	10.344	174.01	8.304	118.63	292.64
745454	9.81455e+06	10.356	174.98	8.3052	118.63	293.61
743254	9.81445e+06	6.2154	127.99	5.8762	88.22	216.21
743354	9.81445e+06	6.2111	127.95	5.8711	88.152	216.102
743454	9.81445e+06	6.2121	127.93	5.8739	88.107	216.037
743554	9.81445e+06	6.2189	128.03	5.8818	88.037	216.067
743654	9.81445e+06	6.2084	127.85	5.8878	87.962	215.812
743754	9.81445e+06	6.1946	127.77	5.9752	88.037	215.807
743854	9.81445e+06	6.1729	127.55	5.9283	87.917	215.467
743954	9.81445e+06	6.1697	127.58	5.9356	87.97	215.55
744054	9.81445e+06	6.1614	127.53	5.9221	88	215.53
744154	9.81445e+06	6.1613	127.55	5.9181	88.086	215.636
743554	9.81435e+06	10.335	175.49	8.3131	118.61	294.1
743654	9.81435e+06	10.336	175.56	8.3129	118.59	294.15
743754	9.81435e+06	6.1845	127.75	5.9181	88.08	215.83
743854	9.81435e+06	6.1792	127.68	5.9484	88.107	215.787
743954	9.81435e+06	6.1737	127.62	5.9171	88.061	215.681
744054	9.81435e+06	6.1648	127.62	5.9135	88.112	215.732
742754	9.81405e+06	10.102	171.51	8.1136	116.64	288.15
773154	9.81355e+06	6.5563	97.051	4.542	66.663	163.714
773254	9.81355e+06	6.6471	98.011	4.5071	66.262	164.273
773154	9.81345e+06	6.5901	101.1	4.5457	66.464	167.564
773254	9.81345e+06	6.6711	98.66	4.4725	65.735	164.395
773054	9.81335e+06	6.5432	97.183	4.5405	66.644	163.827
773154	9.81335e+06	6.5805	97.909	4.5035	66.076	163.985
773254	9.81335e+06	6.676	99.386	4.4396	65.33	164.716
773154	9.81325e+06	6.584	97.999	4.4988	65.999	163.998
773254	9.81325e+06	6.6698	99.807	4.4382	65.168	164.975
773254	9.81315e+06	6.6763	100.83	4.427	65.118	165.948
772654	9.81235e+06	6.572	97.125	4.5574	66.781	163.906
772754	9.81235e+06	6.5847	97.722	4.522	66.502	164.224
772654	9.81225e+06	6.5764	97.945	4.5256	66.5	164.445
772754	9.81225e+06	6.5897	98.861	4.5223	66.356	165.217
772854	9.81225e+06	6.6051	100.45	4.5207	66.268	166.718
772954	9.81225e+06	6.5686	99.086	4.4863	65.962	165.048
773054	9.81225e+06	6.5768	99.648	4.4757	65.78	165.428
772554	9.81215e+06	6.564	99.8	4.5518	66.793	166.593
772754	9.81215e+06	6.5001	98.313	4.5196	66.437	164.75
772954	9.81085e+06	7.5694	102.91	4.7344	66.287	169.197
772454	9.80995e+06	7.5238	101.94	4.7614	66.566	168.506
772554	9.80995e+06	7.5617	102.28	4.747	66.37	168.65
772654	9.80995e+06	7.5876	102.94	4.7284	66.173	169.113
743754	9.80785e+06	6.1186	128.69	5.7581	85.323	214.013
743854	9.80785e+06	6.11	128.57	5.6971	84.978	213.548
743654	9.80775e+06	6.1439	128.9	5.752	85.636	214.536
743754	9.80775e+06	6.1009	128.66	5.7751	85.398	214.058
743854	9.80775e+06	6.1052	129.03	5.7047	84.987	214.017
743954	9.80775e+06	6.1065	129.17	5.675	84.765	213.935
744454	9.80775e+06	5.9646	127.89	5.702	84.749	212.639
744554	9.80775e+06	5.9755	128.01	5.7477	85.038	213.048
743654	9.80765e+06	6.151	129.13	5.7446	85.632	214.762
743754	9.80765e+06	6.1259	129.22	5.8006	85.524	214.744
743854	9.80765e+06	6.0884	128.74	5.7186	85.022	213.762
743954	9.80765e+06	6.0722	128.65	5.683	84.805	213.455
744054	9.80765e+06	6.0704	128.3	5.6647	84.636	212.936
744154	9.80765e+06	6.0838	128.79	5.6372	84.503	213.293
744354	9.80765e+06	5.9516	127.61	5.6345	84.471	212.081
744454	9.80765e+06	5.965	127.75	5.7018	84.768	212.518
743854	9.80755e+06	6.0867	128.61	5.7239	85.08	213.69
744354	9.80755e+06	5.9685	127.81	5.6526	84.576	212.386
744454	9.80755e+06	5.9612	127.63	5.7066	84.828	212.458
744354	9.80745e+06	5.9584	127.69	5.6557	84.614	212.304
744454	9.80745e+06	5.9633	127.67	5.7091	84.867	212.537
744454	9.80735e+06	5.9638	127.67	5.7139	84.897	212.567
744554	9.80735e+06	5.9843	127.88	5.7312	85.156	213.036
744554	9.80725e+06	5.9778	127.76	5.7176	85.096	212.856
744654	9.80725e+06	5.9878	127.86	5.7483	85.296	213.156
744854	9.80725e+06	6.1876	129.24	5.7333	85.089	214.329
744654	9.80715e+06	6.1862	129.24	5.6904	85.148	214.388
745354	9.80715e+06	10.3	175.18	8.5186	122.93	298.11
745454	9.80715e+06	10.272	173.3	8.5116	122.92	296.22
745654	9.80715e+06	10.241	175.16	8.5197	122.91	298.07
745654	9.80705e+06	10.222	174.92	8.5219	122.92	297.84
745754	9.80695e+06	10.311	175.46	8.5205	122.93	298.39
745854	9.80695e+06	10.301	175.09	8.5175	122.93	298.02
745854	9.80685e+06	10.304	175.49	8.5144	122.92	298.41
745954	9.80685e+06	10.296	175.04	8.5156	122.93	297.97
772654	9.80505e+06	6.4551	99.146	4.4405	64.853	163.999
772754	9.80505e+06	6.4763	99.166	4.4184	64.564	163.73
772654	9.80355e+06	6.5695	100.47	4.4037	64.527	164.997
772754	9.80355e+06	6.5805	100.97	4.382	64.221	165.191
772854	9.80355e+06	6.6138	101.49	4.3592	63.913	165.403
772654	9.80345e+06	6.5315	99.335	4.3906	64.367	163.702
772754	9.80345e+06	6.5586	100.35	4.3698	64.073	164.423
772654	9.80335e+06	6.5772	99.517	4.378	64.191	163.708
772754	9.80335e+06	6.6234	101.49	4.3612	63.94	165.43
772754	9.80325e+06	6.6505	101.74	4.3463	63.737	165.477
772854	9.80325e+06	6.6468	102.41	4.3408	63.594	166.004
772454	9.80315e+06	6.5077	98.14	4.4553	64.87	163.01
772654	9.80315e+06	6.5997	100.64	4.351	63.813	164.453
772754	9.80315e+06	6.6447	102.38	4.342	63.613	165.993
772854	9.80315e+06	6.6718	103.82	4.3332	63.497	167.317
772954	9.80315e+06	6.6756	103	4.3188	63.314	166.314
773054	9.80315e+06	6.6841	103.43	4.3176	63.221	166.651
772354	9.80305e+06	6.5201	99.304	4.4652	65.155	164.459
772454	9.80305e+06	6.5407	100.49	4.4387	64.601	165.091
772554	9.80305e+06	6.591	100.49	4.3665	64.003	164.493
772654	9.80305e+06	6.6022	101.15	4.3427	63.675	164.825
772754	9.80305e+06	6.5694	101.11	4.3409	63.573	164.683
772854	9.80305e+06	6.5894	101.91	4.3355	63.48	165.39
772954	9.80305e+06	6.5807	102.53	4.3228	63.371	165.901
773054	9.80305e+06	6.5853	102.94	4.3187	63.363	166.303
773154	9.80305e+06	6.6137	102.79	4.3097	63.243	166.033
773254	9.80305e+06	6.6574	103.75	4.2987	63.076	166.826
773354	9.80305e+06	6.6828	104.03	4.2868	62.925	166.955
772354	9.80295e+06	6.4773	99.141	4.4539	65.137	164.278
772454	9.80295e+06	6.4951	99.021	4.4315	64.673	163.694
772554	9.80295e+06	6.5252	99.528	4.3721	64.076	163.604
772654	9.80295e+06	6.5328	100.81	4.3488	63.785	164.595
772754	9.80295e+06	6.5357	101.67	4.349	63.77	165.44
772854	9.80295e+06	6.5513	101.84	4.3369	63.621	165.461
773054	9.80295e+06	6.5298	100.79	4.3805	63.851	164.641
773154	9.80295e+06	6.5747	101.64	4.3721	63.702	165.342
773254	9.80295e+06	6.6102	102.52	4.3395	63.385	165.905
773454	9.80295e+06	6.672	103.43	4.2973	62.972	166.402
772354	9.80285e+06	6.4308	97.646	4.4912	65.585	163.231
772454	9.80285e+06	6.4909	98.836	4.4396	64.951	163.787
772554	9.80285e+06	6.51	99.645	4.3901	64.318	163.963
772654	9.80285e+06	6.4936	100.25	4.3779	64.145	164.395
772754	9.80285e+06	6.4976	100.37	4.3829	64.194	164.564
772854	9.80285e+06	6.5082	100.47	4.3859	64.104	164.574
773054	9.80285e+06	6.4574	99.057	4.4231	64.519	163.576
773154	9.80285e+06	6.5073	99.236	4.4155	64.286	163.522
773254	9.80285e+06	6.5478	100.36	4.3897	63.875	164.235
773354	9.80285e+06	6.5839	101.66	4.3577	63.557	165.217
773554	9.80285e+06	13.796	194.25	10.062	152.26	346.51
772554	9.80275e+06	6.4448	98.811	4.4565	65.003	163.814
772654	9.80275e+06	6.4399	99.111	4.458	64.998	164.109
772754	9.80275e+06	6.4293	98.505	4.4704	65.117	163.622
772854	9.80275e+06	6.4472	99.42	4.4556	64.983	164.403
772954	9.80275e+06	6.4238	98.97	4.4583	65.044	164.014
773454	9.80275e+06	6.5069	99.855	4.4067	64.145	164
772754	9.80135e+06	6.512	99.319	4.4267	64.788	164.107
772854	9.80135e+06	6.581	100.75	4.3956	64.408	165.158
772954	9.80135e+06	6.6539	101.51	4.3942	64.169	165.679
772754	9.80125e+06	6.509	98.568	4.4463	64.797	163.365
771754	9.79985e+06	9.8228	193.99	4.4766	65.135	148.531
771754	9.79975e+06	9.8228	193.26	4.4179	64.253	152.485
771854	9.79975e+06	9.8228	193.71	4.3695	63.889	151.531
771654	9.79965e+06	9.8228	193.98	4.3888	64.092	152.943
771754	9.79965e+06	9.8228	195.61	4.3457	63.711	153.719
771854	9.79965e+06	9.8228	195.76	4.3338	63.564	151.83
771554	9.79955e+06	9.8228	179.26	4.4238	64.31	149.878
771654	9.79955e+06	9.8228	178.95	4.357	63.798	152.972
771754	9.79955e+06	9.8228	179.28	4.3317	63.508	153.067
771854	9.79955e+06	9.8228	178.53	4.3243	63.395	153.794
771954	9.79955e+06	9.8228	179.38	4.3214	63.315	154.694
770854	9.79945e+06	9.8228	195.93	4.4445	64.932	152.178
770954	9.79945e+06	9.8228	195.96	4.4747	65.092	147.36
771554	9.79945e+06	9.8228	195.87	4.3557	63.75	151.8
771654	9.79945e+06	9.8228	192.39	4.3378	63.592	153.922
771754	9.79945e+06	9.8228	191.87	4.3313	63.436	153.738
771854	9.79945e+06	9.8228	189.5	4.3288	63.33	154.39
772054	9.79945e+06	9.8228	189.11	4.3166	63.169	149.408
771054	9.79935e+06	9.8228	191.39	4.4094	64.616	151.246
771154	9.79935e+06	9.8228	191.26	4.4031	64.523	145.518
771254	9.79935e+06	9.8228	195.56	4.3854	64.286	147.56
771354	9.79935e+06	9.8228	195.47	4.3651	64.01	146.731
771454	9.79935e+06	9.8228	195.63	4.3523	63.708	151.996
771554	9.79935e+06	9.8228	195.73	4.3558	63.658	151.029
771354	9.79925e+06	9.8228	190.26	4.3783	64.062	144.482
771454	9.79925e+06	9.8228	189.97	4.3529	63.845	148.214
770854	9.79915e+06	9.8228	192.34	4.4149	64.681	148.536
770854	9.79905e+06	9.8228	194.67	4.4784	65.292	148.669
770954	9.79905e+06	9.8228	194.58	4.4482	64.923	149.075
771054	9.79905e+06	9.8228	194.73	4.4037	64.467	149.543
771854	9.79905e+06	9.8228	195.09	4.4151	64.228	150.327
771954	9.79905e+06	9.8228	195.15	4.3808	64.023	149.07
772054	9.79905e+06	9.8228	194.58	4.3701	63.86	149.666
772154	9.79905e+06	9.8228	194.36	4.3467	63.588	151.595
771054	9.79895e+06	9.8228	183.3	4.4715	65.046	149.419
771154	9.79895e+06	9.8228	183.32	4.3975	64.356	148.618
771254	9.79895e+06	9.8228	183.4	4.3849	64.166	153.051
771354	9.79895e+06	9.8228	183.47	4.3839	64.17	149.741
771454	9.79895e+06	9.8228	183.52	4.3849	64.264	152.554
771754	9.79895e+06	9.8228	183.55	4.4752	64.95	151.766
771854	9.79895e+06	9.8228	182.72	4.4875	65.1	151.314
771954	9.79895e+06	9.8228	182.65	4.4736	64.888	150.104
772054	9.79895e+06	9.8228	182.66	4.4787	64.725	149.901
772154	9.79895e+06	9.8228	182.71	4.4532	64.384	150.176
772254	9.79895e+06	9.8228	183.24	4.4206	64.056	150.432
772354	9.79895e+06	9.8228	183.35	4.3568	63.512	150.587
771254	9.79885e+06	9.8228	190.3	4.4309	64.74	149.785
772154	9.79885e+06	9.8228	190.69	4.5041	65.511	147.601
772254	9.79885e+06	9.8228	193.79	4.4753	65.038	150.079
772354	9.79885e+06	9.8228	193.52	4.4321	64.311	150.954
772254	9.79875e+06	9.8228	182.71	4.515	65.71	148.593
772354	9.79875e+06	9.8228	182.91	4.4687	64.953	151.611
771654	9.79865e+06	9.8228	183.16	4.6873	68.081	150.441
771954	9.79865e+06	9.8228	182.46	4.64	67.872	149.948
772154	9.79855e+06	9.8228	182.52	5.3161	68.433	148.975
772254	9.79845e+06	9.8228	181.58	4.5694	66.586	145.513
772354	9.79835e+06	9.8228	86.276	4.5206	65.614	160.679
771054	9.79785e+06	9.8228	194.08	4.5483	66.147	146.728
770654	9.79775e+06	9.8228	183.02	4.4742	65.292	150.043
770754	9.79775e+06	9.8228	182.86	4.4716	65.065	150.474
770854	9.79775e+06	9.8228	182.61	4.4126	64.579	148.808
770954	9.79775e+06	9.8228	182.7	4.44	64.882	147.38
770754	9.79765e+06	9.8228	183.12	4.3942	64.239	150.438
770854	9.79765e+06	9.8228	183.3	4.367	64.039	148.19
770854	9.79755e+06	9.8228	182.98	10.303	154.69	344.01
770754	9.79745e+06	9.8228	140.75	4.3653	63.858	150.681
770854	9.79585e+06	9.8228	178.36	4.5626	55.42	135.483
770754	9.79575e+06	9.8228	190.21	4.6096	55.584	138.24
770854	9.79575e+06	9.8228	190.61	4.6107	55.433	134.354
770754	9.79565e+06	9.8228	190.61	4.6286	55.737	140.242
770854	9.79565e+06	9.8228	190.17	4.6191	55.526	135.282
773054	9.79425e+06	9.8228	177.04	8.9485	127.14	292.64
735454	9.79415e+06	9.8228	140.29	8.0988	116.46	285.82
773054	9.79415e+06	9.8228	192.95	9.0179	128.19	294.65
773154	9.79415e+06	9.8228	193.85	8.9195	126.61	292.75
735454	9.79405e+06	9.8228	182.4	8.0952	116.4	285.62
735654	9.79405e+06	9.8228	182.39	8.1007	116.49	285.89
773154	9.79405e+06	9.8228	99.645	9.0349	128.1	299.19
773254	9.79405e+06	9.8228	100.25	8.7648	124.34	288.02
735454	9.79395e+06	9.8228	182.54	8.0944	116.4	285.48
735554	9.79395e+06	9.8228	181.82	8.0961	116.45	285.8
735654	9.79395e+06	9.8228	182.14	8.0974	116.5	286.11
773154	9.79395e+06	9.8228	98.505	9.0723	128.71	292.8
773254	9.79395e+06	9.8228	99.42	8.7962	124.72	289.19
735454	9.79385e+06	9.8228	140.52	8.0982	116.44	285.83
735554	9.79385e+06	9.8228	139.36	8.0995	116.49	285.84
735654	9.79385e+06	9.8228	140.38	8.1012	116.54	286.25
735754	9.79385e+06	9.8228	138.77	8.1034	116.59	285.56
773154	9.79385e+06	9.8228	193.72	9.1359	129.6	290.03
773254	9.79385e+06	9.8228	193.45	8.8896	125.97	292.62
773354	9.79385e+06	9.8228	189.01	8.6312	122.48	287.48
773454	9.79385e+06	9.8228	189.14	8.4115	119.71	281.04
735454	9.79375e+06	9.8228	139.93	8.1008	116.48	286.12
735554	9.79375e+06	9.8228	140	8.1015	116.52	286.01
735654	9.79375e+06	9.8228	139.8	8.1043	116.57	285.52
735754	9.79375e+06	9.8228	139.6	8.1056	116.62	285.92
773254	9.79375e+06	9.8228	190.63	9.0765	128.57	291.85
773354	9.79375e+06	9.8228	190.53	8.9102	126.26	291.65
773454	9.79375e+06	9.8228	190.37	8.7229	123.71	286.81
773554	9.79375e+06	9.8228	189.88	8.3681	119.1	280.38
773654	9.79375e+06	9.8228	189.43	8.3307	118.55	280.06
773754	9.79375e+06	9.8228	189.17	8.4679	111.08	273.17
773854	9.79375e+06	9.8228	191.57	8.33	109.35	269.2
773954	9.79375e+06	9.8228	191.11	8.2825	108.14	265.52
774054	9.79375e+06	9.8228	189.88	8.1654	106.65	258.81
774154	9.79375e+06	9.8228	192.12	8.3314	105.76	254.01
735554	9.79365e+06	9.8228	190.61	8.1033	116.53	283.63
735654	9.79365e+06	9.8228	190.36	8.1064	116.58	286.02
735754	9.79365e+06	9.8228	190.7	8.1035	116.62	286.23
735854	9.79365e+06	9.8228	190.95	8.1076	116.66	284.76
773254	9.79365e+06	9.8228	190.1	9.2848	131.52	291.75
773354	9.79365e+06	9.8228	189.57	9.1498	129.53	297.49
773454	9.79365e+06	9.8228	189.58	8.9699	127.05	292.51
773554	9.79365e+06	9.8228	189.1	8.6025	122.08	280.18
773654	9.79365e+06	9.8228	191.46	8.4958	120.75	282.41
773754	9.79365e+06	9.8228	190.53	8.4237	110.03	271.85
773854	9.79365e+06	9.8228	179.82	8.3616	108.96	270.73
773954	9.79365e+06	9.8228	179.85	8.2492	107.61	270.71
774054	9.79365e+06	9.8228	179.82	8.1594	105.88	261.74
774454	9.79365e+06	9.8228	178.7	8.4364	110.62	272.8
774554	9.79365e+06	9.8228	178.82	8.5327	111.94	275.04
735554	9.79355e+06	9.8228	191.05	8.1028	116.55	285.88
735654	9.79355e+06	9.8228	190.79	8.1057	116.59	286.25
735754	9.79355e+06	9.8228	139.93	8.102	116.63	286.01
735854	9.79355e+06	9.8228	140.14	8.1088	116.67	286.49
735954	9.79355e+06	9.8228	187.59	8.1154	116.7	286.38
773454	9.79355e+06	9.8228	179	9.2146	130.38	297.97
773554	9.79355e+06	9.8228	179.14	8.9519	126.84	290.8
773654	9.79355e+06	9.8228	191.59	8.838	125.31	289.25
773754	9.79355e+06	9.8228	191.76	8.5111	109.37	270.59
773854	9.79355e+06	9.8228	191.43	8.4985	108.94	271.6
773954	9.79355e+06	9.8228	190.42	8.2336	107.5	266.21
774054	9.79355e+06	9.8228	179.59	8.1382	105.55	258.73
774154	9.79355e+06	9.8228	178.55	8.2445	105.15	255.54
774254	9.79355e+06	9.8228	178.45	8.0852	106.6	257.34
774354	9.79355e+06	9.8228	178.61	8.3237	108.91	270.76
774454	9.79355e+06	9.8228	178.44	8.5154	110.71	271.92
774554	9.79355e+06	9.8228	178.9	8.4623	111.26	261.61
735454	9.79345e+06	9.8228	191.16	8.0996	116.53	283.65
735554	9.79345e+06	9.8228	191.29	8.1044	116.58	284.54
735654	9.79345e+06	9.8228	191.34	8.1048	116.61	284.78
735754	9.79345e+06	9.8228	191.24	8.1054	116.65	282.97
735854	9.79345e+06	9.8228	190.81	8.112	116.69	286.44
735954	9.79345e+06	9.8228	192.88	8.1166	116.7	286.46
736054	9.79345e+06	9.8228	192.89	8.2662	121.33	307.15
773454	9.79345e+06	9.8228	178.42	9.5524	134.96	303.66
773554	9.79345e+06	9.8228	178.45	9.3301	131.98	297.92
773654	9.79345e+06	9.8228	178.56	8.1238	106.13	266.12
773754	9.79345e+06	9.8228	179.1	8.1802	106.92	266.64
773854	9.79345e+06	9.8228	180.82	8.4015	107.6	268.65
773954	9.79345e+06	9.8228	180.79	8.2975	107.24	262.7
774054	9.79345e+06	9.8228	182.47	8.1423	105.58	267.51
774154	9.79345e+06	9.8228	182.64	8.2608	105.11	253.36
774254	9.79345e+06	9.8228	182.78	8.1211	106.36	262.53
774354	9.79345e+06	9.8228	182.95	8.2853	108.08	265.95
774454	9.79345e+06	9.8228	183.21	8.4473	109.46	261.11
735254	9.79335e+06	9.8228	192.93	8.1021	116.5	285.63
735354	9.79335e+06	9.8228	193.76	8.1035	116.53	285.31
735454	9.79335e+06	9.8228	194.16	8.1038	116.57	285.46
735554	9.79335e+06	9.8228	194.4	8.1049	116.6	285.25
735654	9.79335e+06	9.8228	162.05	8.105	116.63	285.99
735754	9.79335e+06	9.8228	162.58	8.1124	116.68	285.39
735854	9.79335e+06	9.8228	162.38	8.1166	116.69	285.88
735954	9.79335e+06	9.8228	162.18	8.1186	116.7	286.1
736054	9.79335e+06	9.8228	162.09	8.121	116.7	286
773454	9.79335e+06	9.8228	182.57	9.6611	136.79	300.77
773554	9.79335e+06	9.8228	182.19	9.5698	135.33	300.86
773654	9.79335e+06	9.8228	181.99	8.0954	104.66	259.92
773754	9.79335e+06	9.8228	182.39	8.1126	105.48	264.23
773854	9.79335e+06	9.8228	140.78	8.2038	106.52	268.48
773954	9.79335e+06	9.8228	140.36	8.3804	106.72	269.66
774054	9.79335e+06	9.8228	140.17	8.2074	105.7	265.14
774154	9.79335e+06	9.8228	139.98	8.3158	104.89	258.46
774254	9.79335e+06	9.8228	139.81	8.1	105.82	265.17
774354	9.79335e+06	9.8228	139.72	8.3263	107.72	268.58
774454	9.79335e+06	9.8228	139.59	8.4727	108.99	275.41
735154	9.79325e+06	9.8228	196.01	8.1036	116.51	286.16
735254	9.79325e+06	9.8228	195.97	8.1053	116.54	286.04
735354	9.79325e+06	9.8228	192.12	8.1054	116.56	286.11
735454	9.79325e+06	9.8228	192.14	8.1063	116.6	286.29
735554	9.79325e+06	9.8228	192.17	8.1079	116.63	285.09
735654	9.79325e+06	9.8228	192.36	8.1111	116.66	285.43
735754	9.79325e+06	9.8228	192.32	8.117	116.68	284.87
735854	9.79325e+06	9.8228	192.43	8.1176	116.69	284.82
735954	9.79325e+06	9.8228	192.45	8.1182	116.7	286.56
736054	9.79325e+06	9.8228	192.46	8.1184	116.7	286.59
736154	9.79325e+06	9.8228	192.36	8.1202	116.71	286.62
773554	9.79325e+06	9.8228	138.47	9.6636	136.86	307.8
773654	9.79325e+06	9.8228	138.88	8.2365	104.06	262.29
773754	9.79325e+06	9.8228	138.61	8.1592	104.34	258.37
773854	9.79325e+06	9.8228	139.61	8.1385	105.08	260.07
773954	9.79325e+06	9.8228	139.33	8.2173	105.72	266.57
774054	9.79325e+06	9.8228	139.32	8.1863	105.22	265.47
774154	9.79325e+06	9.8228	138.26	7.4142	101.55	252.87
774254	9.79325e+06	9.8228	139.93	8.1304	105.49	266.13
774354	9.79325e+06	9.8228	138.34	8.261	107.02	274.87
774454	9.79325e+06	9.8228	138.37	8.3637	107.94	268.47
774554	9.79325e+06	9.8228	138.47	8.378	108.35	272.33
731554	9.79315e+06	9.8228	161.82	8.3249	118.67	291.38
731654	9.79315e+06	9.8228	161.3	8.327	118.65	291.25
735254	9.79315e+06	9.8228	161.41	8.1077	116.56	286.24
735354	9.79315e+06	9.8228	192.42	8.1085	116.59	286.28
735454	9.79315e+06	9.8228	192.35	8.1101	116.62	286.39
735554	9.79315e+06	9.8228	192.31	8.1117	116.64	286.52
735654	9.79315e+06	9.8228	192.4	8.1131	116.66	286.55
735754	9.79315e+06	9.8228	192.29	8.1135	116.67	286.56
735854	9.79315e+06	9.8228	192.43	8.1127	116.68	286.58
735954	9.79315e+06	9.8228	192.28	8.1116	116.68	286.41
736054	9.79315e+06	9.8228	192.26	8.1128	116.69	286.53
736154	9.79315e+06	9.8228	192.22	8.1166	116.7	286.64
736254	9.79315e+06	9.8228	192.02	8.1189	116.71	286.63
736354	9.79315e+06	9.8228	191.8	8.2683	121.33	307.09
773854	9.79315e+06	9.8228	138.37	8.2762	104.31	266.18
773954	9.79315e+06	9.8228	138.41	8.2125	104.42	262.45
774054	9.79315e+06	9.8228	138.49	8.2517	104.57	260.81
774154	9.79315e+06	9.8228	140.11	8.3853	104.69	262.74
774254	9.79315e+06	9.8228	139.69	8.2359	105.24	265.73
774354	9.79315e+06	9.8228	139.36	8.2832	105.91	268.89
774454	9.79315e+06	9.8228	139.37	8.2279	106.19	261.64
774554	9.79315e+06	9.8228	138.22	8.2162	106.39	258.47
774654	9.79315e+06	9.8228	138.5	8.2038	106.5	258.75
774754	9.79315e+06	9.8228	138.55	8.2409	106.84	274.3
731254	9.79305e+06	9.8228	194.62	8.3155	118.67	291.5
731354	9.79305e+06	9.8228	194.86	8.3174	118.67	291.47
731454	9.79305e+06	9.8228	194.96	8.3214	118.67	291.43
731554	9.79305e+06	9.8228	195.01	8.3258	118.65	291.16
731654	9.79305e+06	9.8228	195.13	8.3262	118.62	291.11
731754	9.79305e+06	9.8228	195.14	8.12	117.21	285.77
735354	9.79305e+06	9.8228	195.56	8.104	116.56	284.92
735454	9.79305e+06	9.8228	195.36	8.1045	116.58	285.15
735554	9.79305e+06	9.8228	195.41	8.1047	116.6	286.07
735654	9.79305e+06	9.8228	195.33	8.1039	116.61	286.03
735754	9.79305e+06	9.8228	192.28	8.107	116.64	286.45
735854	9.79305e+06	9.8228	192.42	8.108	116.65	285.89
735954	9.79305e+06	9.8228	192.43	8.1056	116.64	285.73
736054	9.79305e+06	9.8228	192.35	8.1069	116.67	286.48
736154	9.79305e+06	9.8228	192.39	8.1116	116.69	286.58
736254	9.79305e+06	9.8228	192.39	8.1165	116.7	286.64
736354	9.79305e+06	9.8228	192.26	8.1194	116.71	286.61
736454	9.79305e+06	9.8228	192.06	8.1208	116.71	286.6
736554	9.79305e+06	9.8228	192.29	8.1195	116.7	286.55
774054	9.79305e+06	9.8228	138.33	8.4172	104.38	262.69
774154	9.79305e+06	9.8228	138.41	8.3663	104.5	253.11
774254	9.79305e+06	9.8228	140.87	8.295	104.78	265.98
774354	9.79305e+06	9.8228	139.59	8.2041	104.87	265.26
774454	9.79305e+06	9.8228	139.29	8.2268	105.17	264.83
774554	9.79305e+06	9.8228	139.53	8.2007	105.19	264.95
774654	9.79305e+06	9.8228	138.51	8.1743	105.18	255.34
774754	9.79305e+06	9.8228	138.59	8.1975	105.44	262.78
774854	9.79305e+06	9.8228	138.62	8.1693	105.31	260.12
731054	9.79295e+06	9.8228	192.61	8.2981	118.65	291.54
731154	9.79295e+06	9.8228	192.49	8.3149	118.67	291.47
731254	9.79295e+06	9.8228	192.49	8.3189	118.67	291.51
731354	9.79295e+06	9.8228	192.64	8.3219	118.67	291.52
731454	9.79295e+06	9.8228	192.55	8.3243	118.66	291.24
731554	9.79295e+06	9.8228	192.37	8.3251	118.63	291.47
731654	9.79295e+06	9.8228	192.28	8.3246	118.59	290.82
736154	9.79295e+06	9.8228	192.11	8.1108	116.68	286.43
736254	9.79295e+06	9.8228	191.94	8.1148	116.69	286.62
736354	9.79295e+06	9.8228	191.15	8.1182	116.7	286.61
736454	9.79295e+06	9.8228	172.18	8.1174	116.7	286.63
736554	9.79295e+06	9.8228	173.45	8.1181	116.7	286.57
736654	9.79295e+06	9.8228	173.96	8.1178	116.69	286.42
736754	9.79295e+06	9.8228	173.52	8.118	116.68	286.44
769054	9.79295e+06	9.8228	182.89	4.6057	55.616	148.771
774254	9.79295e+06	9.8228	140.88	8.3732	104.36	248.8
774354	9.79295e+06	9.8228	140.86	8.3432	104.42	270.37
774454	9.79295e+06	9.8228	140.27	8.2162	104.23	257.88
774554	9.79295e+06	9.8228	139.89	8.2333	104.33	260.18
774654	9.79295e+06	9.8228	139.66	8.2408	104.54	270.55
774754	9.79295e+06	9.8228	139.49	8.2235	104.61	266.3
774854	9.79295e+06	9.8228	139.43	8.2877	104.69	266.41
730954	9.79285e+06	9.8228	193.59	8.3053	118.65	291.52
731054	9.79285e+06	9.8228	196.09	8.3085	118.66	291.32
731154	9.79285e+06	9.8228	193.58	8.3187	118.67	291.25
731254	9.79285e+06	9.8228	193.57	8.3239	118.66	291.25
731354	9.79285e+06	9.8228	196.08	8.3259	118.64	291.23
731454	9.79285e+06	9.8228	193.63	8.3266	118.61	291.06
731554	9.79285e+06	9.8228	193.86	8.325	118.57	290.52
736254	9.79285e+06	9.8228	194.1	8.1137	116.68	286.46
736354	9.79285e+06	9.8228	194.3	8.1165	116.7	286.61
736454	9.79285e+06	9.8228	194.28	8.1175	116.7	286.6
736554	9.79285e+06	9.8228	193.88	8.1187	116.7	286.58
736654	9.79285e+06	9.8228	193.98	8.1185	116.7	286.59
736754	9.79285e+06	9.8228	193.97	8.1178	116.7	286.54
736854	9.79285e+06	9.8228	193.96	8.1195	116.69	286.39
736954	9.79285e+06	9.8228	195.55	8.1211	116.68	286.28
730954	9.79275e+06	9.8228	138.97	8.3096	118.66	291.23
731154	9.79275e+06	9.8228	139.33	8.324	118.67	291.28
731254	9.79275e+06	9.8228	139.29	8.3237	118.63	291.04
731354	9.79275e+06	9.8228	139.31	8.3248	118.6	290.98
736254	9.79275e+06	9.8228	139.21	8.1139	116.68	286.21
736354	9.79275e+06	9.8228	139.47	8.1162	116.7	286.38
736454	9.79275e+06	9.8228	139.64	8.1155	116.7	286.49
736554	9.79275e+06	9.8228	139.65	8.117	116.7	286.5
736654	9.79275e+06	9.8228	140.14	8.1169	116.7	286.46
736754	9.79275e+06	9.8228	140.2	8.1178	116.7	286.47
736854	9.79275e+06	9.8228	140.03	8.1219	116.69	286.38
736954	9.79275e+06	9.8228	140.17	8.122	116.68	286.3
731254	9.79265e+06	9.8228	188.26	8.3248	118.61	290.97
731354	9.79265e+06	9.8228	188.52	8.3224	118.55	289.55
735954	9.79265e+06	9.8228	188.05	8.1106	116.66	285.92
736054	9.79265e+06	9.8228	188.56	8.1103	116.68	286.39
736454	9.79265e+06	9.8228	188.21	8.1184	116.7	286.43
736554	9.79265e+06	9.8228	188.83	8.1191	116.7	286.45
736654	9.79265e+06	9.8228	188.32	8.1203	116.69	286.47
736754	9.79265e+06	9.8228	178.54	8.1201	116.69	286.39
736854	9.79265e+06	9.8228	178.98	8.1217	116.68	286.34
736954	9.79265e+06	9.8228	179.6	8.1198	116.67	286.22
737054	9.79265e+06	9.8228	179.65	8.1203	116.65	286.26
731154	9.79255e+06	9.8228	190.86	8.325	118.66	291.26
731254	9.79255e+06	9.8228	190.75	8.322	118.6	291.12
731254	9.79245e+06	9.8228	140.41	8.3224	118.61	291.11
731254	9.79235e+06	9.8228	179.03	8.3234	118.61	290.92
730554	9.79225e+06	9.8228	191.57	8.3258	118.67	290.94
731254	9.79225e+06	9.8228	191.67	8.3236	118.61	290.84
731254	9.79215e+06	9.8228	140.01	8.3231	118.6	290.92
731354	9.79215e+06	9.8228	140.47	8.3242	118.53	290.87
735154	9.79215e+06	9.8228	140.32	8.0852	116.35	285.28
773354	9.79205e+06	9.8228	140.34	8.5087	113.98	283.75
773454	9.79205e+06	9.8228	140.22	8.4105	112.02	276
730854	9.79195e+06	9.8228	140.56	8.3218	118.63	291.16
730954	9.79195e+06	9.8228	140.5	8.3136	118.58	290.09
773354	9.79195e+06	9.8228	195.35	8.4912	113.9	283.06
773454	9.79195e+06	9.8228	195.45	8.4684	112.3	282.75
730654	9.79185e+06	9.8228	175.68	8.3127	118.66	291.22
730754	9.79185e+06	9.8228	175.73	8.3165	118.65	291.65
730854	9.79185e+06	9.8228	176.15	8.3218	118.64	291.33
730954	9.79185e+06	9.8228	176.22	8.3182	118.59	290.81
772854	9.79185e+06	9.8228	183.98	7.1364	102.54	252.16
772954	9.79185e+06	9.8228	140.12	7.1216	102.34	251.92
773354	9.79185e+06	9.8228	140.13	8.5522	114.1	280.92
773454	9.79185e+06	9.8228	140.03	8.5435	112.86	278.55
730454	9.79175e+06	9.8228	139.38	8.3079	118.66	291.7
730954	9.79175e+06	9.8228	139.6	8.3207	118.58	291.09
749154	9.79175e+06	9.8228	195.33	5.9096	87.575	215.065
749254	9.79175e+06	9.8228	195.27	5.9349	87.909	216.159
772854	9.79175e+06	9.8228	195.14	7.2554	104.1	255.51
772954	9.79175e+06	9.8228	195.26	7.2627	104.16	254.84
773054	9.79175e+06	9.8228	195.11	7.2362	103.88	254.09
773354	9.79175e+06	9.8228	195.2	8.5735	114.58	283.82
773454	9.79175e+06	9.8228	195	8.6159	113.6	281.79
773554	9.79175e+06	9.8228	195.13	8.5948	112.58	274.82
730454	9.79165e+06	9.8228	189.64	8.3111	118.66	291.78
730554	9.79165e+06	9.8228	189.99	8.3048	118.65	291.57
730654	9.79165e+06	9.8228	173.53	8.3154	118.66	291.35
730754	9.79165e+06	9.8228	173.6	8.3184	118.65	291.48
730854	9.79165e+06	9.8228	173.54	8.3217	118.62	291.17
749154	9.79165e+06	9.8228	184.35	5.9505	87.996	215.686
772854	9.79165e+06	9.8228	139.98	7.4335	106.39	259.23
772954	9.79165e+06	9.8228	139.84	7.5144	107.5	260.19
773054	9.79165e+06	9.8228	139.92	7.4666	106.84	261.88
773254	9.79165e+06	9.8228	139.85	8.7772	116.12	286.28
773354	9.79165e+06	9.8228	139.67	8.6648	115.29	285.54
773454	9.79165e+06	9.8228	139.82	8.7127	114.41	282.13
773554	9.79165e+06	9.8228	139.58	8.6769	113.9	283.84
730454	9.79155e+06	9.8228	139.52	8.3182	118.67	291.2
730554	9.79155e+06	9.8228	139.25	8.3102	118.66	291.18
730654	9.79155e+06	9.8228	139.13	8.31	118.65	291
730754	9.79155e+06	9.8228	139.73	8.3137	118.64	290.99
730854	9.79155e+06	9.8228	139.8	8.3213	118.63	290.91
730954	9.79155e+06	9.8228	140.15	8.3219	118.58	290.81
747454	9.79155e+06	9.8228	195.24	5.9517	87.217	214.237
749454	9.79155e+06	9.8228	195.03	5.9495	87.76	215.66
749554	9.79155e+06	9.8228	194.99	5.9276	87.612	216.752
772854	9.79155e+06	9.8228	195.35	7.5771	108.26	262.56
772954	9.79155e+06	9.8228	195.38	7.6972	110.04	264.32
773054	9.79155e+06	9.8228	195.28	7.6839	109.77	267.02
773154	9.79155e+06	9.8228	195.38	7.6916	110.01	265.59
773254	9.79155e+06	9.8228	195.02	8.691	115.12	281.37
773354	9.79155e+06	9.8228	195.17	8.847	115.08	277.71
773454	9.79155e+06	9.8228	195.19	8.946	115.2	276
773554	9.79155e+06	9.8228	194.72	8.836	114.96	280.3
773754	9.79155e+06	9.8228	194.79	8.7464	113.4	268.22
774454	9.79155e+06	9.8228	193.56	8.5859	112.44	279.86
774554	9.79155e+06	9.8228	193.52	8.5584	113.51	282.84
730354	9.79145e+06	9.8228	192.54	8.3275	118.64	291.2
730454	9.79145e+06	9.8228	192.35	8.3169	118.66	291.55
730554	9.79145e+06	9.8228	192.28	8.3021	118.65	291.1
730654	9.79145e+06	9.8228	191.83	8.3074	118.65	291.42
730854	9.79145e+06	9.8228	192.58	8.3164	118.63	291.18
747354	9.79145e+06	9.8228	179.34	5.9636	87.251	214.911
747454	9.79145e+06	9.8228	193.68	5.8591	86.985	214.055
747554	9.79145e+06	9.8228	182.4	5.8551	86.88	213.82
749254	9.79145e+06	9.8228	182.52	5.901	87.486	214.546
749354	9.79145e+06	9.8228	182.5	5.9144	87.394	214.864
749454	9.79145e+06	9.8228	182.31	5.8825	87.301	215.661
749554	9.79145e+06	9.8228	192.76	5.8458	87.29	214.06
749654	9.79145e+06	9.8228	192.39	5.8527	87.439	215.419
772954	9.79145e+06	9.8228	184.67	7.8153	111.93	259.57
773054	9.79145e+06	9.8228	184.79	7.8234	112.1	250.02
773154	9.79145e+06	9.8228	184.44	7.8756	112.48	267.6
773254	9.79145e+06	9.8228	191.16	8.6421	114.16	282.47
773354	9.79145e+06	9.8228	191.13	8.7248	114.27	270.83
773454	9.79145e+06	9.8228	190.91	8.8659	114.88	278.03
773554	9.79145e+06	9.8228	184.44	8.9634	115.24	281
773654	9.79145e+06	9.8228	183.65	8.6746	114.21	275.61
773854	9.79145e+06	9.8228	183.64	8.5951	113.17	276.65
774454	9.79145e+06	9.8228	183.43	8.5265	113.18	277.24
774554	9.79145e+06	9.8228	183.8	8.5488	114.24	281.55
730354	9.79135e+06	9.8228	139.36	8.3265	118.65	291.14
730454	9.79135e+06	9.8228	139.8	8.3091	118.65	291.52
730554	9.79135e+06	9.8228	139	8.3012	118.64	291.6
730654	9.79135e+06	9.8228	138.5	8.2976	118.63	291.65
730754	9.79135e+06	9.8228	138.67	8.3071	118.65	291.16
748754	9.79135e+06	9.8228	140.9	5.8214	86.803	214.513
772954	9.79135e+06	9.8228	193.99	7.8896	112.82	258.84
773054	9.79135e+06	9.8228	194.14	8.0489	115.04	260.41
773454	9.79135e+06	9.8228	194.15	8.6932	113.85	275.41
773554	9.79135e+06	9.8228	194.61	8.9405	115.09	272.56
773754	9.79135e+06	9.8228	194.7	8.6679	114.59	272.39
774454	9.79135e+06	9.8228	194.36	8.528	115	272.53
730354	9.79125e+06	9.8228	195.18	8.3214	118.65	290.91
730454	9.79125e+06	9.8228	195.24	8.3043	118.64	290.93
730554	9.79125e+06	9.8228	195.17	8.2949	118.62	291.3
730654	9.79125e+06	9.8228	195.05	8.2975	118.63	291.56
730854	9.79125e+06	9.8228	194.9	8.3195	118.64	291.18
730954	9.79125e+06	9.8228	195.01	8.3258	118.59	290.88
772954	9.79125e+06	9.8228	178.38	7.9474	113.7	256.74
773054	9.79125e+06	9.8228	178.43	8.106	115.89	259
773554	9.79125e+06	9.8228	178.36	8.6993	114.54	285.07
773654	9.79125e+06	9.8228	179.58	8.8488	115.63	282.47
773854	9.79125e+06	9.8228	179.59	8.943	116.06	283.86
774054	9.79125e+06	9.8228	179.56	8.8696	116.11	288.17
774154	9.79125e+06	9.8228	178.65	8.7278	115.85	285.23
774454	9.79125e+06	9.8228	178.89	8.6691	116.71	284.66
730454	9.79115e+06	9.8228	178.67	8.3026	118.64	291.37
730554	9.79115e+06	9.8228	188.46	8.2944	118.62	291.12
730854	9.79115e+06	9.8228	188.15	8.3251	118.63	291.32
734154	9.79115e+06	9.8228	178.63	7.8694	110.83	259.63
734254	9.79115e+06	9.8228	178.81	7.8694	110.83	259.63
748854	9.79115e+06	9.8228	140.29	5.8378	86.913	216.553
749254	9.79115e+06	9.8228	140.27	5.779	86.647	213.877
772954	9.79115e+06	9.8228	190.57	8.1592	116.44	266.35
773554	9.79115e+06	9.8228	190.9	8.6779	113.84	273.82
773654	9.79115e+06	9.8228	190.77	8.5796	114.32	275.36
773754	9.79115e+06	9.8228	190.71	8.6583	115.06	284.57
773954	9.79115e+06	9.8228	190.9	8.8512	115.67	279.59
774254	9.79115e+06	9.8228	190.91	8.8804	117.18	281.35
774454	9.79115e+06	9.8228	191.23	8.8717	118.29	286.96
730254	9.79105e+06	9.8228	190.84	8.3261	118.62	290.71
730454	9.79105e+06	9.8228	190.95	8.3044	118.64	291.56
730754	9.79105e+06	9.8228	191.23	8.3247	118.63	291.24
730854	9.79105e+06	9.8228	191.09	8.3249	118.58	290.87
734054	9.79105e+06	9.8228	190.68	7.8694	110.83	259.63
734154	9.79105e+06	9.8228	190.54	7.8694	110.83	259.63
734254	9.79105e+06	9.8228	191.14	7.8694	110.83	259.63
734354	9.79105e+06	9.8228	140.51	7.8694	110.83	259.63
748854	9.79105e+06	9.8228	195.08	5.8153	86.756	215.056
749054	9.79105e+06	9.8228	191.23	5.8351	86.844	214.154
749154	9.79105e+06	9.8228	190.89	5.801	86.702	215.672
749254	9.79105e+06	9.8228	190.84	5.7818	86.658	213.768
749354	9.79105e+06	9.8228	189.96	5.841	86.906	214.656
773454	9.79105e+06	9.8228	189.61	8.6907	112.89	276.36
773554	9.79105e+06	9.8228	190.28	8.7571	113.25	284.45
773654	9.79105e+06	9.8228	190.51	8.6019	112.88	275.69
773754	9.79105e+06	10.39	171.55	8.6137	113.44	284.99
773954	9.79105e+06	10.448	170.28	8.7543	114.59	284.87
774054	9.79105e+06	10.454	172.07	8.7055	114.91	286.98
774154	9.79105e+06	10.468	167.57	8.7208	115.79	283.36
774254	9.79105e+06	10.473	165.94	8.8151	116.78	282.72
774354	9.79105e+06	10.505	170.95	8.869	117.53	288.48
774454	9.79105e+06	10.5	172.35	8.9177	118.29	290.64
730354	9.79095e+06	10.361	175.3	8.3035	118.62	293.92
730754	9.79095e+06	10.365	175.06	8.3237	118.58	293.64
733654	9.79095e+06	9.8228	153.93	7.8694	110.83	264.76
734054	9.79095e+06	9.8228	153.93	7.8694	110.83	264.76
734154	9.79095e+06	9.8228	153.93	7.8694	110.83	264.76
734254	9.79095e+06	9.8228	153.93	7.8694	110.83	264.76
734354	9.79095e+06	9.8228	153.93	7.8694	110.83	264.76
734454	9.79095e+06	9.8228	153.93	7.8694	110.83	264.76
749354	9.79095e+06	6.529	128.21	5.8746	87.08	215.29
773954	9.79095e+06	10.398	175.18	8.7839	114.27	289.45
774054	9.79095e+06	10.414	172.5	8.7642	114.53	287.03
774154	9.79095e+06	10.4	174.17	8.7349	115.41	289.58
774254	9.79095e+06	10.465	167.66	8.7973	116.18	283.84
774354	9.79095e+06	10.455	167.83	8.8475	116.76	284.59
774454	9.79095e+06	11.083	186.51	9.1966	120.94	307.45
778254	9.79095e+06	8.7156	145.54	5.8411	88.472	234.012
778554	9.79095e+06	8.7248	145.96	5.8923	88.712	234.672
778654	9.79095e+06	8.472	140.72	5.8431	88.411	229.131
778754	9.79095e+06	8.5425	141.51	5.8229	88.761	230.271
778854	9.79095e+06	8.7228	145.87	5.8753	88.748	234.618
778954	9.79095e+06	8.6626	144.92	5.8273	87.527	232.447
779054	9.79095e+06	9.0244	138.04	5.7229	87.018	225.058
730354	9.79085e+06	10.355	175.12	8.1913	116.1	291.22
730454	9.79085e+06	10.372	175.22	8.3155	118.62	293.84
733654	9.79085e+06	9.8228	153.93	7.8694	110.83	264.76
733754	9.79085e+06	9.8228	153.93	7.8694	110.83	264.76
733854	9.79085e+06	9.8228	153.93	7.8694	110.83	264.76
734054	9.79085e+06	9.8228	153.93	7.8694	110.83	264.76
734154	9.79085e+06	9.8228	153.93	7.8694	110.83	264.76
734254	9.79085e+06	9.8228	153.93	7.8694	110.83	264.76
734354	9.79085e+06	9.8228	153.93	7.8694	110.83	264.76
734454	9.79085e+06	9.8228	153.93	7.8694	110.83	264.76
773954	9.79085e+06	10.434	168.88	8.7571	113.56	282.44
774054	9.79085e+06	10.415	170.73	8.7633	113.99	284.72
774154	9.79085e+06	10.431	172.01	8.6864	114.84	286.85
774254	9.79085e+06	10.477	175.56	8.8295	115.89	291.45
774354	9.79085e+06	10.467	170.33	8.8765	116.19	286.52
777954	9.79085e+06	8.7706	146.82	5.8617	89.402	236.222
778054	9.79085e+06	8.6827	145.23	5.8086	88.237	233.467
778254	9.79085e+06	8.6209	144.2	5.7144	86.666	230.866
778354	9.79085e+06	8.38	138.47	5.7193	86.45	224.92
778454	9.79085e+06	8.3977	139.07	5.7247	86.72	225.79
778554	9.79085e+06	8.6356	144.26	5.7607	86.877	231.137
778654	9.79085e+06	8.3834	138.96	5.7186	86.615	225.575
778754	9.79085e+06	8.4336	140.07	5.8189	87.35	227.42
778854	9.79085e+06	8.6373	144.8	5.7491	87.108	231.908
778954	9.79085e+06	8.5652	143.93	5.6562	85.684	229.614
779054	9.79085e+06	8.8607	136.04	5.5636	85.111	221.151
779154	9.79085e+06	8.4148	130.02	5.4363	84.964	214.984
779254	9.79085e+06	8.6769	133.91	5.7736	87.218	221.128
779354	9.79085e+06	8.7579	135.08	5.974	89.536	224.616
779554	9.79085e+06	9.1166	139.33	5.8061	88.5	227.83
779754	9.79085e+06	8.6628	133.78	5.8791	89.007	222.787
780854	9.79085e+06	8.9665	137.58	5.8113	87.61	225.19
780954	9.79085e+06	8.52	131.79	5.7378	87.324	219.114
781054	9.79085e+06	8.5996	132.71	5.7772	88.073	220.783
781154	9.79085e+06	8.6584	134.85	5.862	89.122	223.972
730254	9.79075e+06	10.343	174.73	8.1874	116.09	290.82
730354	9.79075e+06	10.35	175.04	8.1916	116.09	291.13
733654	9.79075e+06	9.8228	153.93	7.8694	110.83	264.76
733754	9.79075e+06	9.8228	153.93	7.8694	110.83	264.76
733854	9.79075e+06	9.8228	153.93	7.8694	110.83	264.76
733954	9.79075e+06	9.8228	153.93	7.8694	110.83	264.76
734054	9.79075e+06	9.8228	153.93	7.8694	110.83	264.76
734154	9.79075e+06	9.8228	153.93	7.8694	110.83	264.76
734254	9.79075e+06	9.8228	153.93	7.8694	110.83	264.76
734354	9.79075e+06	9.8228	153.93	7.8694	110.83	264.76
734454	9.79075e+06	9.8228	153.93	7.8694	110.83	264.76
734554	9.79075e+06	9.9658	170.87	8.1395	117.44	288.31
774054	9.79075e+06	10.402	173.05	8.7487	113.54	286.59
774154	9.79075e+06	10.432	174.69	8.6903	114.43	289.12
774254	9.79075e+06	10.457	173.43	8.7778	115.18	288.61
779054	9.79075e+06	8.2759	128	5.3276	83.004	211.004
779154	9.79075e+06	8.376	129.55	5.4348	84.014	213.564
779254	9.79075e+06	8.5644	132.38	5.7143	86.395	218.775
779354	9.79075e+06	8.6163	134.17	5.7537	87.916	222.086
779554	9.79075e+06	8.927	136.9	5.6845	86.399	223.299
780754	9.79075e+06	8.8423	136.42	5.6551	85.313	221.733
780854	9.79075e+06	8.8481	136.12	5.5811	85.091	221.211
780954	9.79075e+06	8.3998	130.06	5.5356	85.066	215.126
781054	9.79075e+06	8.4621	130.87	5.6248	85.906	216.776
781154	9.79075e+06	8.5672	131.93	5.7145	87.019	218.949
730154	9.79065e+06	10.329	174.82	8.2037	116.09	290.91
733654	9.79065e+06	9.8228	153.93	7.8694	110.83	264.76
733754	9.79065e+06	9.8228	153.93	7.8694	110.83	264.76
733854	9.79065e+06	9.8228	153.93	7.8694	110.83	264.76
733954	9.79065e+06	9.8228	153.93	7.8694	110.83	264.76
734054	9.79065e+06	9.8228	153.93	7.8694	110.83	264.76
734154	9.79065e+06	9.8228	153.93	7.8694	110.83	264.76
734254	9.79065e+06	9.8228	153.93	7.8694	110.83	264.76
734354	9.79065e+06	9.8228	153.93	7.8694	110.83	264.76
734454	9.79065e+06	9.8228	153.93	7.8694	110.83	264.76
734554	9.79065e+06	9.9796	171.05	8.1459	117.49	288.54
774154	9.79065e+06	10.414	173.22	8.7407	114.06	287.28
774254	9.79065e+06	10.433	170.18	8.7379	114.38	284.56
779354	9.79065e+06	8.489	133.21	5.6962	86.709	219.919
779554	9.79065e+06	8.8117	135.52	5.4848	84.958	220.478
779654	9.79065e+06	8.3351	129	5.3657	84.186	213.186
733354	9.79055e+06	9.998	169.99	8.1097	116.77	286.76
733454	9.79055e+06	9.9711	169.89	8.1132	116.82	286.71
733554	9.79055e+06	9.8228	153.93	7.8694	110.83	264.76
733654	9.79055e+06	9.8228	153.93	7.8694	110.83	264.76
733754	9.79055e+06	9.8228	153.93	7.8694	110.83	264.76
733854	9.79055e+06	9.8228	153.93	7.8694	110.83	264.76
733954	9.79055e+06	9.8228	153.93	7.8694	110.83	264.76
734054	9.79055e+06	9.8228	153.93	7.8694	110.83	264.76
734154	9.79055e+06	9.8228	153.93	7.8694	110.83	264.76
734254	9.79055e+06	9.8228	153.93	7.8694	110.83	264.76
734354	9.79055e+06	9.8228	153.93	7.8694	110.83	264.76
734454	9.79055e+06	9.8228	153.93	7.8694	110.83	264.76
734554	9.79055e+06	10.147	183.57	8.3078	122.75	306.32
770454	9.79055e+06	4.6535	77.637	4.5746	55.401	133.038
770554	9.79055e+06	4.6355	73.483	4.57	55.684	129.167
774254	9.79055e+06	10.401	174.37	8.7144	113.65	288.02
733354	9.79045e+06	10.001	169.69	8.1082	116.79	286.48
733454	9.79045e+06	9.9789	169.94	8.1158	116.87	286.81
733554	9.79045e+06	9.8228	153.93	7.8694	110.83	264.76
733654	9.79045e+06	9.8228	153.93	7.8694	110.83	264.76
733754	9.79045e+06	9.8228	153.93	7.8694	110.83	264.76
733854	9.79045e+06	9.8228	153.93	7.8694	110.83	264.76
733954	9.79045e+06	9.8228	153.93	7.8694	110.83	264.76
734054	9.79045e+06	9.8228	153.93	7.8694	110.83	264.76
734154	9.79045e+06	9.8228	153.93	7.8694	110.83	264.76
734254	9.79045e+06	9.8228	153.93	7.8694	110.83	264.76
734354	9.79045e+06	9.8228	153.93	7.8694	110.83	264.76
734454	9.79045e+06	9.8228	153.93	7.8694	110.83	264.76
770454	9.79045e+06	4.5863	71.239	4.5575	55.088	126.327
733354	9.79035e+06	10.006	169.97	8.1069	116.79	286.76
733454	9.79035e+06	10.01	170.17	8.1153	116.88	287.05
733554	9.79035e+06	9.8228	153.93	7.8694	110.83	264.76
733654	9.79035e+06	9.8228	153.93	7.8694	110.83	264.76
733754	9.79035e+06	9.8228	153.93	7.8694	110.83	264.76
733854	9.79035e+06	9.8228	153.93	7.8694	110.83	264.76
733954	9.79035e+06	9.8228	153.93	7.8694	110.83	264.76
734054	9.79035e+06	9.8228	153.93	7.8694	110.83	264.76
734154	9.79035e+06	9.8228	153.93	7.8694	110.83	264.76
734254	9.79035e+06	9.8228	153.93	7.8694	110.83	264.76
734354	9.79035e+06	9.8228	153.93	7.8694	110.83	264.76
768654	9.79035e+06	4.6844	82.146	4.6503	55.655	137.801
769754	9.79035e+06	4.667	72.808	4.5806	55.912	128.72
769854	9.79035e+06	4.6245	73.136	4.5212	55.145	128.281
770154	9.79035e+06	4.6701	70.584	4.5473	55.387	125.971
770354	9.79035e+06	4.6616	73.45	4.5759	55.035	128.485
770454	9.79035e+06	4.592	75.441	4.5916	55.081	130.522
733354	9.79025e+06	10.01	168.98	8.1081	116.77	285.75
733454	9.79025e+06	10.021	170.03	8.1132	116.85	286.88
733554	9.79025e+06	9.8228	153.93	7.8694	110.83	264.76
733654	9.79025e+06	9.8228	153.93	7.8694	110.83	264.76
733754	9.79025e+06	9.8228	153.93	7.8694	110.83	264.76
733854	9.79025e+06	9.8228	153.93	7.8694	110.83	264.76
733954	9.79025e+06	9.8228	153.93	7.8694	110.83	264.76
734054	9.79025e+06	9.8228	153.93	7.8694	110.83	264.76
734154	9.79025e+06	9.8228	153.93	7.8694	110.83	264.76
734254	9.79025e+06	9.8228	153.93	7.8694	110.83	264.76
747154	9.79025e+06	10.211	175.28	8.5812	123.93	299.21
747254	9.79025e+06	10.18	174.94	8.5735	123.94	298.88
769754	9.79025e+06	4.7522	79.985	4.594	55.937	135.922
769854	9.79025e+06	4.7574	82.26	4.5452	55.296	137.556
770154	9.79025e+06	4.6478	69.577	4.516	55.01	124.587
770454	9.79025e+06	4.5734	76.559	4.5675	54.988	131.547
770554	9.79025e+06	4.6332	79.223	4.551	55.245	134.468
770654	9.79025e+06	4.673	79.662	4.5665	55.651	135.313
733254	9.79015e+06	10.01	169.36	8.1004	116.6	285.96
733354	9.79015e+06	10.013	169.35	8.107	116.72	286.07
733454	9.79015e+06	10.025	169.23	8.1098	116.79	286.02
733554	9.79015e+06	9.8228	153.93	7.8694	110.83	264.76
733654	9.79015e+06	9.8228	153.93	7.8694	110.83	264.76
733754	9.79015e+06	9.8228	153.93	7.8694	110.83	264.76
733854	9.79015e+06	9.8228	153.93	7.8694	110.83	264.76
733954	9.79015e+06	9.8228	153.93	7.8694	110.83	264.76
734054	9.79015e+06	9.8228	153.93	7.8694	110.83	264.76
734154	9.79015e+06	9.8228	153.93	7.8694	110.83	264.76
734254	9.79015e+06	9.8228	153.93	7.8694	110.83	264.76
747154	9.79015e+06	10.196	175.12	8.5696	123.9	299.02
747254	9.79015e+06	10.205	174.98	8.5838	123.93	298.91
747754	9.79015e+06	10.108	175.21	8.5943	123.96	299.17
747854	9.79015e+06	10.115	175.41	8.5904	123.93	299.34
748054	9.79015e+06	10.111	175.34	8.5731	123.86	299.2
748154	9.79015e+06	10.107	175.35	8.5632	123.84	299.19
768554	9.79015e+06	4.6201	73.508	4.5925	55.476	128.984
769754	9.79015e+06	4.6726	73.499	4.5741	55.811	129.31
769854	9.79015e+06	4.7166	79.13	4.5321	55.192	134.322
769954	9.79015e+06	4.6069	76.212	4.529	54.775	130.987
770054	9.79015e+06	4.6928	81.606	4.5336	54.907	136.513
770154	9.79015e+06	4.6569	76.758	4.5179	54.782	131.54
733154	9.79005e+06	9.9994	169.39	8.0986	116.52	285.91
733254	9.79005e+06	10.025	169.82	8.1011	116.58	286.4
733354	9.79005e+06	10.021	169.9	8.1039	116.67	286.57
733454	9.79005e+06	10.033	169.56	8.1071	116.73	286.29
733554	9.79005e+06	9.8228	153.93	7.8694	110.83	264.76
733654	9.79005e+06	9.8228	153.93	7.8694	110.83	264.76
733954	9.79005e+06	9.8228	153.93	7.8694	110.83	264.76
734054	9.79005e+06	9.8228	153.93	7.8694	110.83	264.76
734154	9.79005e+06	9.8228	153.93	7.8694	110.83	264.76
747254	9.79005e+06	10.194	174.95	8.5643	123.91	298.86
747954	9.79005e+06	10.1	175.11	8.5926	123.93	299.04
748254	9.79005e+06	10.114	175.38	8.5635	123.84	299.22
748354	9.79005e+06	10.125	175.25	8.5721	123.86	299.11
769854	9.79005e+06	4.6288	72.674	4.5199	55.032	127.706
770354	9.79005e+06	4.5432	72.538	4.5332	54.636	127.174
770454	9.79005e+06	4.4844	69.237	4.4942	54.645	123.882
770554	9.79005e+06	4.5409	73.69	4.517	55.022	128.712
770654	9.79005e+06	4.575	70.828	4.5529	55.514	126.342
733054	9.78995e+06	10.005	169.3	8.0852	116.34	285.64
733154	9.78995e+06	10.011	169.12	8.097	116.48	285.6
733454	9.78995e+06	10.031	169.98	8.1031	116.65	286.63
733554	9.78995e+06	9.8228	153.93	7.8694	110.83	264.76
733854	9.78995e+06	9.8228	153.93	7.8694	110.83	264.76
733954	9.78995e+06	9.8228	153.93	7.8694	110.83	264.76
734054	9.78995e+06	9.8228	153.93	7.8694	110.83	264.76
734154	9.78995e+06	9.8228	153.93	7.8694	110.83	264.76
768654	9.78995e+06	4.6819	79.754	4.5777	55.193	134.947
770654	9.78995e+06	4.5784	73.316	4.5441	55.379	128.695
732854	9.78985e+06	9.9974	168.32	8.0674	115.84	284.16
732954	9.78985e+06	10.003	168.48	8.0697	115.98	284.46
733054	9.78985e+06	10.02	168.79	8.0806	116.22	285.01
733154	9.78985e+06	10.018	169.25	8.0878	116.34	285.59
733554	9.78985e+06	9.8228	153.93	7.8694	110.83	264.76
733854	9.78985e+06	9.8228	153.93	7.8694	110.83	264.76
733954	9.78985e+06	9.8228	153.93	7.8694	110.83	264.76
734054	9.78985e+06	9.8228	153.93	7.8694	110.83	264.76
734154	9.78985e+06	9.8228	153.93	7.8694	110.83	264.76
747954	9.78985e+06	10.122	175.34	8.5976	123.96	299.3
768554	9.78985e+06	4.6307	76.062	4.5613	55.496	131.558
768654	9.78985e+06	4.6509	80.732	4.5628	55.233	135.965
768754	9.78985e+06	4.6034	77.347	4.5719	54.966	132.313
770454	9.78985e+06	4.5235	78.268	4.5032	54.623	132.891
770554	9.78985e+06	4.5637	74.521	4.5157	54.953	129.474
770654	9.78985e+06	4.5418	69.688	4.5233	55.144	124.832
732854	9.78975e+06	10.012	168.22	8.0649	115.79	284.01
732954	9.78975e+06	10.011	168.39	8.0688	115.9	284.29
733054	9.78975e+06	10.019	168.83	8.0753	116.09	284.92
733154	9.78975e+06	10.022	168.99	8.0795	116.2	285.19
733454	9.78975e+06	9.8228	153.93	7.8694	110.83	264.76
733554	9.78975e+06	9.8228	153.93	7.8694	110.83	264.76
733954	9.78975e+06	9.8228	153.93	7.8694	110.83	264.76
734054	9.78975e+06	9.8228	153.93	7.8694	110.83	264.76
734154	9.78975e+06	9.8228	153.93	7.8694	110.83	264.76
747954	9.78975e+06	10.116	175.31	8.583	123.95	299.26
768654	9.78975e+06	4.5968	75.114	4.546	55.346	130.46
768754	9.78975e+06	4.5607	73.04	4.5284	54.965	128.005
768854	9.78975e+06	4.6279	78.717	4.5363	54.844	133.561
768954	9.78975e+06	4.6339	80.074	4.5322	54.712	134.786
770354	9.78975e+06	4.4944	75.299	4.4939	54.484	129.783
770454	9.78975e+06	4.4983	71.503	4.4856	54.534	126.037
770554	9.78975e+06	4.5482	74.217	4.4934	54.77	128.987
733254	9.78965e+06	10.021	168.51	8.0808	116.17	284.68
733354	9.78965e+06	10.019	169.1	8.0864	116.29	285.39
733954	9.78965e+06	9.8228	153.93	7.8694	110.83	264.76
734054	9.78965e+06	9.8228	153.93	7.8694	110.83	264.76
734154	9.78965e+06	9.8228	153.93	7.8694	110.83	264.76
748754	9.78965e+06	10.152	175.22	8.5717	123.9	299.12
748854	9.78965e+06	10.158	175.42	8.5858	123.93	299.35
768854	9.78965e+06	4.5503	72.783	4.5108	54.812	127.595
768954	9.78965e+06	4.6081	78.767	4.5162	54.698	133.465
769054	9.78965e+06	4.74	88.28	4.5383	54.651	142.931
769154	9.78965e+06	4.5445	68.324	4.5236	54.527	122.851
769354	9.78965e+06	4.8646	92.289	4.51	54.543	146.832
769454	9.78965e+06	4.5368	74.411	4.4757	54.444	128.855
769754	9.78965e+06	4.6386	75.037	4.4784	54.515	129.552
769854	9.78965e+06	4.5546	71.713	4.4647	54.421	126.134
770354	9.78965e+06	4.4818	71.495	4.4771	54.416	125.911
770454	9.78965e+06	4.5087	69.962	4.4779	54.453	124.415
770554	9.78965e+06	4.5693	73.318	4.4757	54.524	127.842
733954	9.78955e+06	9.8228	153.93	7.8694	110.83	264.76
734054	9.78955e+06	9.8228	153.93	7.8694	110.83	264.76
734154	9.78955e+06	9.8228	153.93	7.8694	110.83	264.76
748754	9.78955e+06	10.162	175.36	8.5665	123.89	299.25
748854	9.78955e+06	10.166	175.5	8.5729	123.9	299.4
748954	9.78955e+06	10.164	175.54	8.5931	123.94	299.48
768854	9.78955e+06	4.5816	75.007	4.5253	55.02	130.027
768954	9.78955e+06	4.5374	72.47	4.5038	54.751	127.221
769054	9.78955e+06	4.5342	74.04	4.5072	54.577	128.617
769154	9.78955e+06	4.5163	68.005	4.4938	54.48	122.485
769254	9.78955e+06	4.5187	68.073	4.5053	54.469	122.542
769354	9.78955e+06	4.7482	85.454	4.5699	54.631	140.085
769954	9.78955e+06	4.5812	74.383	4.491	54.504	128.887
748454	9.78945e+06	10.098	175.17	8.5748	123.91	299.08
768954	9.78945e+06	4.5858	75.587	4.5222	54.838	130.425
769054	9.78945e+06	4.5381	74.548	4.505	54.592	129.14
769154	9.78945e+06	4.5244	71.067	4.4999	54.494	125.561
769254	9.78945e+06	4.5912	75.831	4.5078	54.51	130.341
769354	9.78945e+06	4.6738	81.713	4.527	54.517	136.23
769454	9.78945e+06	4.4732	70.281	4.5167	54.468	124.749
770054	9.78945e+06	4.611	73.984	4.5198	54.589	128.573
733354	9.78935e+06	9.9606	169.06	8.0948	116.42	285.48
733454	9.78935e+06	9.8228	153.93	7.8694	110.83	264.76
733754	9.78935e+06	9.8228	153.93	7.8694	110.83	264.76
733854	9.78935e+06	9.8228	153.93	7.8694	110.83	264.76
733954	9.78935e+06	9.8228	153.93	7.8694	110.83	264.76
734054	9.78935e+06	9.8228	153.93	7.8694	110.83	264.76
734154	9.78935e+06	9.8228	153.93	7.8694	110.83	264.76
734254	9.78935e+06	9.8228	153.93	7.8694	110.83	264.76
748454	9.78935e+06	10.083	174.56	8.5682	123.87	298.43
748654	9.78935e+06	10.105	175.21	8.5687	123.89	299.1
748754	9.78935e+06	10.114	175.38	8.57	123.88	299.26
769454	9.78935e+06	4.5484	74.972	4.5203	54.504	129.476
769554	9.78935e+06	4.4802	71.72	4.4815	54.41	126.13
769654	9.78935e+06	4.4993	71.921	4.4982	54.482	126.403
769854	9.78935e+06	4.6467	78.159	4.5047	54.585	132.744
770154	9.78935e+06	4.5319	74.523	4.5225	54.641	129.164
770254	9.78935e+06	4.4992	70.58	4.4932	54.57	125.15
733354	9.78925e+06	9.9709	168.24	8.0983	116.5	284.74
733754	9.78925e+06	9.8228	153.93	7.8694	110.83	264.76
733854	9.78925e+06	9.8228	153.93	7.8694	110.83	264.76
733954	9.78925e+06	9.8228	153.93	7.8694	110.83	264.76
734054	9.78925e+06	9.8228	153.93	7.8694	110.83	264.76
734154	9.78925e+06	9.8228	153.93	7.8694	110.83	264.76
734254	9.78925e+06	9.8228	153.93	7.8694	110.83	264.76
734354	9.78925e+06	9.8228	153.93	7.8694	110.83	264.76
748454	9.78925e+06	10.149	175.14	8.5713	123.88	299.02
748554	9.78925e+06	10.08	175.1	8.5719	123.89	298.99
748654	9.78925e+06	10.175	175.38	8.5679	123.88	299.26
748754	9.78925e+06	10.084	175.03	8.5676	123.88	298.91
748854	9.78925e+06	10.092	175.28	8.5734	123.89	299.17
769554	9.78925e+06	4.5816	78.337	4.4981	54.497	132.834
770354	9.78925e+06	4.5055	72.886	4.5313	54.695	127.581
733254	9.78915e+06	10.002	169.5	8.101	116.53	286.03
733354	9.78915e+06	9.9834	169.21	8.1023	116.58	285.79
733454	9.78915e+06	9.8228	153.93	7.8694	110.83	264.76
733554	9.78915e+06	9.8228	153.93	7.8694	110.83	264.76
733654	9.78915e+06	9.8228	153.93	7.8694	110.83	264.76
733754	9.78915e+06	9.8228	153.93	7.8694	110.83	264.76
733854	9.78915e+06	9.8228	153.93	7.8694	110.83	264.76
733954	9.78915e+06	9.8228	153.93	7.8694	110.83	264.76
734054	9.78915e+06	9.8228	153.93	7.8694	110.83	264.76
734154	9.78915e+06	9.8228	153.93	7.8694	110.83	264.76
734254	9.78915e+06	9.8228	153.93	7.8694	110.83	264.76
734354	9.78915e+06	9.8228	153.93	7.8694	110.83	264.76
734454	9.78915e+06	9.9717	171.13	8.1396	117.5	288.63
748654	9.78915e+06	10.074	175.11	8.5805	123.89	299
748754	9.78915e+06	10.068	175.01	8.581	123.89	298.9
765954	9.78915e+06	4.2998	76.308	3.9943	48.092	124.4
733154	9.78905e+06	9.9922	169.3	8.095	116.45	285.75
733254	9.78905e+06	10.004	169.44	8.0993	116.5	285.94
733354	9.78905e+06	10.007	168.61	8.1015	116.58	285.19
733454	9.78905e+06	9.8228	153.93	7.8694	110.83	264.76
733554	9.78905e+06	9.8228	153.93	7.8694	110.83	264.76
733654	9.78905e+06	9.8228	153.93	7.8694	110.83	264.76
733754	9.78905e+06	9.8228	153.93	7.8694	110.83	264.76
733854	9.78905e+06	9.8228	153.93	7.8694	110.83	264.76
733954	9.78905e+06	9.8228	153.93	7.8694	110.83	264.76
734054	9.78905e+06	9.8228	153.93	7.8694	110.83	264.76
734154	9.78905e+06	9.8228	153.93	7.8694	110.83	264.76
734254	9.78905e+06	9.8228	153.93	7.8694	110.83	264.76
734354	9.78905e+06	9.8228	153.93	7.8694	110.83	264.76
765954	9.78905e+06	4.2333	70.382	4.0141	48.077	118.459
733154	9.78895e+06	9.9901	169.09	8.0994	116.52	285.61
733254	9.78895e+06	9.9572	168.7	8.1013	116.59	285.29
733554	9.78895e+06	9.8228	153.93	7.8694	110.83	264.76
733654	9.78895e+06	9.8228	153.93	7.8694	110.83	264.76
733754	9.78895e+06	9.8228	153.93	7.8694	110.83	264.76
733854	9.78895e+06	9.8228	153.93	7.8694	110.83	264.76
733954	9.78895e+06	9.8228	153.93	7.8694	110.83	264.76
734054	9.78895e+06	9.8228	153.93	7.8694	110.83	264.76
734154	9.78895e+06	9.8228	153.93	7.8694	110.83	264.76
734254	9.78895e+06	9.8228	153.93	7.8694	110.83	264.76
766254	9.78895e+06	4.3358	77.826	4.0002	48.217	126.043
766854	9.78895e+06	4.4332	71.229	4.065	49.128	120.357
733054	9.78885e+06	10.004	168.92	8.0947	116.44	285.36
733154	9.78885e+06	10.005	169.28	8.0993	116.53	285.81
733254	9.78885e+06	10.001	169.71	8.1027	116.62	286.33
733454	9.78885e+06	9.8228	153.93	7.8694	110.83	264.76
733554	9.78885e+06	9.8228	153.93	7.8694	110.83	264.76
733654	9.78885e+06	9.8228	153.93	7.8694	110.83	264.76
733754	9.78885e+06	9.8228	153.93	7.8694	110.83	264.76
733854	9.78885e+06	9.8228	153.93	7.8694	110.83	264.76
733954	9.78885e+06	9.8228	153.93	7.8694	110.83	264.76
734054	9.78885e+06	9.8228	153.93	7.8694	110.83	264.76
734154	9.78885e+06	9.8228	153.93	7.8694	110.83	264.76
734254	9.78885e+06	9.8228	153.93	7.8694	110.83	264.76
732954	9.78875e+06	9.9859	168.98	8.0889	116.32	285.3
733054	9.78875e+06	10.018	168.83	8.095	116.43	285.26
733154	9.78875e+06	10.015	169.19	8.0979	116.5	285.69
733254	9.78875e+06	10.008	169.24	8.1013	116.59	285.83
733454	9.78875e+06	9.8228	153.93	7.8694	110.83	264.76
733554	9.78875e+06	9.8228	153.93	7.8694	110.83	264.76
733654	9.78875e+06	9.8228	153.93	7.8694	110.83	264.76
733754	9.78875e+06	9.8228	153.93	7.8694	110.83	264.76
733854	9.78875e+06	9.8228	153.93	7.8694	110.83	264.76
733954	9.78875e+06	9.8228	153.93	7.8694	110.83	264.76
[truncated: 9,485 more rows]
